# Supplementary material for: Cyclo­art-24-ene-3β,26-diol from the leaves of Aglaia exima
Source: Acta Crystallogr Sect E Struct Rep Online. 2010 Jul 31;66(Pt 8):o2142. doi: 10.1107/S1600536810029168 (PMC3007388; doi:10.1107/S1600536810029168)
Supplement: Supplementary file 2 [file e-66-o2142-Isup2.hkl]

# 
# h,k,l, Fc-squared, Fo-squared, sigma(Fo-squared) and status flag 
# 
data_I
_shelx_title '  P21 4185 Friedel pairs' 
_shelx_refln_list_code          4 
_shelx_F_calc_maximum      364.01 
_exptl_crystal_F_000       984.00 
_reflns_d_resolution_high  0.8409 
 
loop_ 
 _symmetry_equiv_pos_as_xyz 
 'x, y, z' 
 '-x, y+1/2, -z' 
 
_cell_length_a     9.9950 
_cell_length_b     7.5120 
_cell_length_c    34.8203 
_cell_angle_alpha  90.000 
_cell_angle_beta   91.029 
_cell_angle_gamma  90.000 
 
_shelx_F_squared_multiplier     1.000 
 
loop_ 
 _refln_index_h 
 _refln_index_k 
 _refln_index_l 
 _refln_F_squared_calc 
 _refln_F_squared_meas 
 _refln_F_squared_sigma 
 _refln_observed_status 
   1   0   0     3839.09     3384.42     95.49 o 
   2   0   0      815.63      683.19     26.50 o 
   3   0   0     1034.95      953.20     36.32 o 
   4   0   0        0.72        3.11     12.58 o 
   5   0   0       62.75       43.82     15.86 o 
   6   0   0      142.15      138.45     20.85 o 
   7   0   0      143.43      168.60     44.51 o 
   8   0   0     2430.83     2286.85     84.23 o 
   9   0   0       13.26       24.37     21.95 o 
  10   0   0      418.61      421.04     39.66 o 
  11   0   0      350.17      406.85     42.34 o 
   1   1   0     2057.61     1840.43     34.78 o 
   2   1   0     2471.48     2230.23     49.12 o 
   3   1   0      200.00      234.17     23.01 o 
   4   1   0      683.19      617.61     21.60 o 
   5   1   0        3.59        4.88     11.97 o 
   6   1   0      632.15      610.22     25.01 o 
   7   1   0       34.39       51.71     14.65 o 
   8   1   0       84.18       85.21     17.28 o 
   9   1   0       23.83       35.00     16.60 o 
  10   1   0       26.21       17.07     16.92 o 
  11   1   0       53.64       47.84     21.10 o 
   0   2   0      113.53      107.33     14.84 o 
   1   2   0      217.61      205.01      9.95 o 
   2   2   0      145.67      152.41      8.62 o 
   3   2   0      327.97      350.48     16.18 o 
   4   2   0      211.53      216.95     13.33 o 
   5   2   0        6.05       -7.07     10.72 o 
   6   2   0       56.22       51.11     13.57 o 
   7   2   0      269.78      314.03     25.14 o 
   8   2   0      179.68      214.25     24.99 o 
   9   2   0      109.57      120.19     19.44 o 
  10   2   0        6.53        0.68     17.34 o 
  11   2   0        8.78        3.46     18.57 o 
   1   3   0     2573.67     2553.82     51.00 o 
   2   3   0      426.01      461.64     16.39 o 
   3   3   0      930.65      881.11     21.47 o 
   4   3   0      491.08      485.17     18.41 o 
   5   3   0      238.04      257.14     15.80 o 
   6   3   0       76.78       79.05     15.81 o 
   7   3   0      292.77      317.06     22.84 o 
   8   3   0      202.72      172.87     20.69 o 
   9   3   0       22.14       26.15     19.82 o 
  10   3   0        4.70        0.23     19.72 o 
  11   3   0       30.32       20.78     19.47 o 
   0   4   0     5718.80     5300.58    279.69 o 
   1   4   0     2309.60     2188.70     53.62 o 
   2   4   0     2627.87     2671.40     55.21 o 
   3   4   0     1216.41     1114.38     27.67 o 
   4   4   0       83.11       99.71     10.65 o 
   5   4   0       58.45       68.56     11.33 o 
   6   4   0       76.31       79.10     13.95 o 
   7   4   0      409.11      474.05     37.38 o 
   8   4   0      237.65      231.25     22.52 o 
   9   4   0      359.47      338.00     31.87 o 
  10   4   0      187.80      209.32     29.01 o 
   1   5   0      560.67      486.73     23.38 o 
   2   5   0       74.26       90.46     10.77 o 
   3   5   0      546.87      543.00     21.55 o 
   4   5   0       41.60       32.56     12.13 o 
   5   5   0        5.90       -2.71     11.73 o 
   6   5   0       60.56       58.57     14.41 o 
   7   5   0      166.80      174.61     18.01 o 
   8   5   0       14.16       40.81     18.66 o 
   9   5   0       40.75       52.40     20.72 o 
   0   6   0      143.60      144.81     45.07 o 
   1   6   0       96.41       76.86     22.70 o 
   2   6   0      335.60      318.71     26.87 o 
   3   6   0      250.11      272.84     21.76 o 
   4   6   0       72.93       89.84     17.07 o 
   5   6   0        4.35       26.40     15.61 o 
   6   6   0       74.18       84.40     18.42 o 
   7   6   0       92.58      108.21     19.33 o 
   8   6   0      139.91      135.66     28.05 o 
   1   7   0      159.31      134.09     25.00 o 
   2   7   0      442.26      445.59     33.65 o 
   3   7   0       40.40       35.21     20.41 o 
   4   7   0       39.28       45.38     17.22 o 
   5   7   0      189.25      170.14     22.40 o 
   6   7   0       59.03       66.54     20.19 o 
   7   7   0       39.33       23.83     26.21 o 
   0   8   0      223.63      260.35     35.44 o 
   1   8   0       48.55       28.80     17.44 o 
   2   8   0       55.31       74.59     19.16 o 
   3   8   0       17.51       -6.25     17.34 o 
   4   8   0        0.33       -0.91     17.47 o 
   5   8   0       54.75       71.87     20.66 o 
 -11   0   1      198.80      241.42     36.03 o 
 -10   0   1      163.73      225.96     32.17 o 
  -9   0   1        9.94       41.60     22.92 o 
  -8   0   1     1494.82     1470.64     62.45 o 
  -7   0   1       14.72       17.43     19.19 o 
  -6   0   1       54.13       35.10     17.56 o 
  -5   0   1       54.07       53.38     15.95 o 
  -4   0   1      149.77      166.53     26.50 o 
  -3   0   1        7.65       13.47     11.96 o 
  -2   0   1       20.49       25.12     15.60 o 
  -1   0   1        8.40        4.11      8.80 o 
   1   0   1        0.47       -4.55      4.80 o 
   2   0   1       19.52       24.64     10.16 o 
   3   0   1       54.05       50.56     13.31 o 
   4   0   1        2.26        5.50     12.43 o 
   5   0   1      452.79      463.62     28.90 o 
   6   0   1       88.62       80.23     18.78 o 
   7   0   1      721.05      721.14     40.68 o 
   8   0   1        7.39       -5.54     20.65 o 
   9   0   1      335.77      274.40     32.79 o 
  10   0   1       18.43        2.41     46.05 o 
  11   0   1      215.64      196.77     33.65 o 
 -11   1   1       63.61       22.28     18.99 o 
 -10   1   1       21.35       29.90     17.53 o 
  -9   1   1      412.14      436.23     27.19 o 
  -8   1   1       22.10        8.77     15.38 o 
  -7   1   1       70.16       54.95     14.87 o 
  -6   1   1      332.98      364.27     20.39 o 
  -5   1   1       11.25       -3.75     12.08 o 
  -4   1   1      538.39      473.88     19.21 o 
  -3   1   1      407.79      402.62     16.81 o 
  -2   1   1     1694.62     1614.96     32.78 o 
  -1   1   1    25464.03    23301.37    460.92 o 
   0   1   1     9108.51     8169.99    221.53 o 
   1   1   1      136.61      167.40      6.33 o 
   2   1   1      235.62      290.50     11.27 o 
   3   1   1      101.80       84.32     10.23 o 
   4   1   1       27.38       35.25      9.90 o 
   5   1   1      471.30      456.01     21.03 o 
   6   1   1      254.65      279.14     18.28 o 
   7   1   1      675.61      598.52     26.88 o 
   8   1   1      604.29      632.11     29.91 o 
   9   1   1      346.69      417.07     26.67 o 
  10   1   1       51.79       36.19     17.62 o 
  11   1   1       11.93       32.33     19.19 o 
 -11   2   1       23.95       -5.24     18.18 o 
 -10   2   1        8.83       -9.56     16.67 o 
  -9   2   1      402.23      424.91     35.70 o 
  -8   2   1      636.00      598.65     29.18 o 
  -7   2   1      875.31      910.63     48.88 o 
  -6   2   1      125.47      106.60     14.98 o 
  -5   2   1       73.23       83.06     12.47 o 
  -4   2   1     1727.65     1569.90     35.04 o 
  -3   2   1     3304.29     3115.06     67.97 o 
  -2   2   1      369.45      353.38     12.41 o 
  -1   2   1      912.97      913.94     19.19 o 
   0   2   1     1105.83     1049.03     27.49 o 
   1   2   1     3058.86     2869.89     49.63 o 
   2   2   1     2674.31     2500.71     44.70 o 
   3   2   1        8.36        5.96      6.15 o 
   4   2   1      519.89      529.03     19.20 o 
   5   2   1      392.24      442.17     20.92 o 
   6   2   1       15.10       -1.77     12.55 o 
   7   2   1      363.96      376.25     23.25 o 
   8   2   1      544.42      611.09     29.80 o 
   9   2   1       67.15       27.72     17.04 o 
  10   2   1       20.39       15.77     17.55 o 
  11   2   1       41.65       29.04     19.34 o 
 -11   3   1       28.03       37.53     19.90 o 
 -10   3   1      257.61      290.07     26.20 o 
  -9   3   1      176.71      191.97     24.69 o 
  -8   3   1       61.86       67.33     18.05 o 
  -7   3   1        8.17       -4.20     14.85 o 
  -6   3   1       78.96       81.43     15.89 o 
  -5   3   1       46.91       44.96     11.12 o 
  -4   3   1      788.94      713.20     21.80 o 
  -3   3   1      404.27      378.33     14.06 o 
  -2   3   1      401.25      437.40     13.87 o 
  -1   3   1      788.18      819.52     21.16 o 
   0   3   1     1374.21     1234.25     32.85 o 
   1   3   1     2695.22     2515.02     50.41 o 
   2   3   1      683.51      702.24     17.64 o 
   3   3   1      533.59      536.19     16.63 o 
   4   3   1       89.94      109.35     10.08 o 
   5   3   1      128.36      151.29     13.38 o 
   6   3   1       32.13       41.17     14.87 o 
   7   3   1       41.93       63.22     17.00 o 
   8   3   1       34.00       27.21     16.93 o 
   9   3   1        8.48      -19.37     18.17 o 
  10   3   1      123.00      158.42     23.91 o 
  11   3   1       18.89       49.78     19.69 o 
 -10   4   1       55.63      121.27     21.04 o 
  -9   4   1       46.85       42.32     25.22 o 
  -8   4   1      257.76      298.46     24.27 o 
  -7   4   1      101.62      127.39     20.73 o 
  -6   4   1       12.17       14.06      8.87 o 
  -5   4   1        7.43       13.43      9.87 o 
  -4   4   1       61.12       67.05     11.44 o 
  -3   4   1      109.18      113.90      9.85 o 
  -2   4   1      195.14      226.97     10.57 o 
  -1   4   1       38.50       31.87     11.23 o 
   0   4   1      125.12      137.24     13.91 o 
   1   4   1        7.79       15.33      7.10 o 
   2   4   1       59.11       51.65      9.25 o 
   3   4   1       51.40       65.98     10.42 o 
   4   4   1        7.67       18.83      8.88 o 
   5   4   1       81.86       94.54     12.04 o 
   6   4   1       10.96      -10.70      9.79 o 
   7   4   1       61.69       82.73     19.23 o 
   8   4   1       93.49       78.91     28.41 o 
   9   4   1       97.39      127.94     21.81 o 
  10   4   1       34.40       68.23     34.54 o 
  -9   5   1       11.12       11.46     19.36 o 
  -8   5   1      143.39      154.74     21.96 o 
  -7   5   1      115.52      142.12     16.98 o 
  -6   5   1      111.52      125.56     16.13 o 
  -5   5   1      176.06      175.38     16.77 o 
  -4   5   1      198.08      247.15     17.13 o 
  -3   5   1        2.73       -1.89      9.44 o 
  -2   5   1      461.01      447.18     31.98 o 
  -1   5   1       75.84       79.13     14.11 o 
   0   5   1      317.30      338.66     24.44 o 
   1   5   1      947.05      862.95     44.40 o 
   2   5   1      604.20      603.68     21.40 o 
   3   5   1      431.55      476.25     20.90 o 
   4   5   1       38.90       33.11     11.94 o 
   5   5   1      127.89      142.24     16.26 o 
   6   5   1      530.77      535.36     41.29 o 
   7   5   1      116.84      143.22     17.15 o 
   8   5   1      493.99      488.91     48.21 o 
   9   5   1      162.00      161.57     57.93 o 
  -8   6   1       16.74       19.37     22.96 o 
  -7   6   1      338.58      320.80     32.79 o 
  -6   6   1      282.73      285.68     31.60 o 
  -5   6   1      182.73      206.79     21.64 o 
  -4   6   1      695.60      646.07     30.51 o 
  -3   6   1     1223.29     1178.21     71.87 o 
  -2   6   1      896.22      803.72     50.06 o 
  -1   6   1     1165.37     1006.71     91.63 o 
   0   6   1      402.01      344.85     23.23 o 
   1   6   1     1026.37      938.84     93.96 o 
   2   6   1       31.50       21.08     15.10 o 
   3   6   1      430.18      378.36     28.42 o 
   4   6   1      330.96      304.98     23.46 o 
   5   6   1      783.06      735.50     62.69 o 
   6   6   1      209.75      229.69     22.77 o 
   7   6   1       93.31      102.72     20.88 o 
   8   6   1        3.97       57.83     23.57 o 
  -7   7   1        1.36       -1.78     18.37 o 
  -6   7   1       56.01       71.49     19.34 o 
  -5   7   1       86.18       72.92     18.76 o 
  -4   7   1        1.52       -0.89     15.42 o 
  -3   7   1       18.53       -1.92     15.51 o 
  -2   7   1       11.16       -8.77     13.96 o 
  -1   7   1       59.26       58.15     17.16 o 
   0   7   1      108.46      119.36     18.38 o 
   1   7   1        4.99       -0.70     21.51 o 
   2   7   1       97.21      143.18     28.96 o 
   3   7   1       29.05       47.65     17.32 o 
   4   7   1       44.20       65.50     17.57 o 
   5   7   1       21.63       11.89     17.60 o 
   6   7   1        1.18       26.36     18.35 o 
   7   7   1        4.22       25.47     18.88 o 
  -5   8   1        0.84       29.24     19.12 o 
  -4   8   1       10.74        1.78     17.94 o 
  -3   8   1       20.32       36.49     17.87 o 
  -2   8   1       62.89       37.36     17.38 o 
  -1   8   1       13.01       23.59     19.99 o 
   0   8   1        3.55       15.98     16.30 o 
   1   8   1       61.03       55.99     18.10 o 
   2   8   1       22.32       32.73     17.54 o 
   3   8   1       32.39       48.17     19.10 o 
   4   8   1       12.03       -9.28     17.27 o 
   5   8   1       50.17       72.25     23.17 o 
 -11   0   2       11.33      -14.97     34.68 o 
 -10   0   2      356.19      352.56     37.31 o 
  -9   0   2       20.35       28.31     22.94 o 
  -8   0   2      882.13      841.63     57.85 o 
  -7   0   2        1.14        6.30     18.70 o 
  -6   0   2      200.11      222.73     33.76 o 
  -5   0   2      277.50      320.23     24.87 o 
  -4   0   2     2864.70     2628.74     82.72 o 
  -3   0   2      702.93      691.68     30.12 o 
  -2   0   2     7563.27     7013.23    197.57 o 
  -1   0   2       16.65      -16.34     10.90 o 
   1   0   2      585.20      572.31     19.64 o 
   2   0   2     6079.16     5509.29    220.08 o 
   3   0   2     2543.62     2336.16     73.15 o 
   4   0   2      323.34      367.42     24.84 o 
   5   0   2      741.22      588.73     46.44 o 
   6   0   2      485.99      510.67     32.44 o 
   7   0   2      788.47      771.16     41.87 o 
   8   0   2     2094.70     1782.25     70.71 o 
   9   0   2        0.81        7.55     22.08 o 
  10   0   2      673.16      707.01     49.74 o 
  11   0   2      218.35      233.24     35.11 o 
 -11   1   2       32.53        6.42     29.36 o 
 -10   1   2      238.54      238.50     23.53 o 
  -9   1   2      119.40      151.97     19.98 o 
  -8   1   2      226.83      235.76     21.18 o 
  -7   1   2      815.04      782.54     29.89 o 
  -6   1   2      294.16      323.42     19.57 o 
  -5   1   2      103.67       95.05     13.81 o 
  -4   1   2       48.52       47.02     10.30 o 
  -3   1   2     3801.88     3391.39     71.64 o 
  -2   1   2     8113.36     6788.97    262.80 o 
  -1   1   2    39050.52    36012.34    707.58 o 
   0   1   2     3652.07     3132.54     76.82 o 
   1   1   2       45.98       49.27      5.90 o 
   2   1   2      269.02      284.48     11.01 o 
   3   1   2      228.88      281.78     12.19 o 
   4   1   2      475.58      461.78     30.84 o 
   5   1   2     1450.10     1361.21     49.24 o 
   6   1   2      300.68      346.35     19.90 o 
   7   1   2     1739.25     1640.81     45.69 o 
   8   1   2      284.50      287.12     22.43 o 
   9   1   2      612.86      570.17     33.42 o 
  10   1   2       33.07       75.26     19.44 o 
  11   1   2      170.97      175.08     23.64 o 
 -11   2   2       76.39       27.14     18.90 o 
 -10   2   2        5.40       16.43     25.79 o 
  -9   2   2       65.42       70.78     17.91 o 
  -8   2   2      290.19      265.83     22.86 o 
  -7   2   2       74.30       80.10     20.55 o 
  -6   2   2       64.59       48.52     13.47 o 
  -5   2   2       27.73        8.25     11.14 o 
  -4   2   2       30.52       19.88     10.12 o 
  -3   2   2      117.95      140.29      9.95 o 
  -2   2   2      371.49      350.27     14.87 o 
  -1   2   2       20.65       26.64      5.75 o 
   0   2   2       26.69       21.60      6.24 o 
   1   2   2       63.79       67.45      6.10 o 
   2   2   2       89.19      104.16      7.79 o 
   3   2   2       76.27       69.62     10.15 o 
   4   2   2       95.28       92.39     10.47 o 
   5   2   2       36.92       37.76     12.00 o 
   6   2   2       26.33       30.01     13.45 o 
   7   2   2       64.23       66.07     16.19 o 
   8   2   2       82.22      117.58     20.38 o 
   9   2   2       52.44       39.40     17.07 o 
  10   2   2       13.13        2.83     17.40 o 
  11   2   2       19.91       20.00     18.78 o 
 -11   3   2       32.68       26.41     23.87 o 
 -10   3   2       98.51       88.20     20.39 o 
  -9   3   2      105.02       94.63     19.02 o 
  -8   3   2      128.88      147.88     23.18 o 
  -7   3   2       28.70       51.61     16.38 o 
  -6   3   2      402.39      431.19     23.42 o 
  -5   3   2      160.25      183.39     13.97 o 
  -4   3   2      170.37      171.38     15.06 o 
  -3   3   2      493.96      467.01     17.60 o 
  -2   3   2      497.16      566.40     15.88 o 
  -1   3   2      373.31      413.69     15.70 o 
   0   3   2      136.03      134.86     12.12 o 
   1   3   2     1834.52     1773.62     37.59 o 
   2   3   2     1372.21     1463.93     29.25 o 
   3   3   2      211.81      313.08     17.49 o 
   4   3   2      743.19      766.09     20.94 o 
   5   3   2      465.91      471.89     19.77 o 
   6   3   2      338.21      368.46     19.57 o 
   7   3   2      268.64      284.99     22.18 o 
   8   3   2      104.39      129.27     19.79 o 
   9   3   2       45.47       44.31     21.37 o 
  10   3   2      179.60      182.51     23.36 o 
  11   3   2       45.28       38.58     19.62 o 
 -10   4   2       79.64       81.37     20.24 o 
  -9   4   2      199.45      235.66     26.96 o 
  -8   4   2      461.51      444.58     27.61 o 
  -7   4   2      382.36      382.40     24.52 o 
  -6   4   2      226.20      210.55     17.32 o 
  -5   4   2      178.29      193.08     15.80 o 
  -4   4   2      458.52      432.91     18.98 o 
  -3   4   2       30.81       22.24      8.05 o 
  -2   4   2     2822.30     2893.82     52.80 o 
  -1   4   2       22.61       24.47     11.12 o 
   0   4   2     1757.72     1725.65     50.38 o 
   1   4   2      225.10      257.47     13.60 o 
   2   4   2      238.53      308.69     15.07 o 
   3   4   2      304.60      306.62     13.78 o 
   4   4   2      108.65      127.59     11.37 o 
   5   4   2      840.76      752.48     22.84 o 
   6   4   2       25.59       29.17     10.79 o 
   7   4   2       51.91       39.10     14.19 o 
   8   4   2      364.48      353.43     26.44 o 
   9   4   2      172.20      201.93     34.00 o 
  10   4   2       79.91       67.01     23.29 o 
  -9   5   2        2.90       -5.06     18.80 o 
  -8   5   2       60.17       48.30     19.45 o 
  -7   5   2      410.02      416.07     39.13 o 
  -6   5   2       23.23       29.38     13.05 o 
  -5   5   2      141.43      149.74     15.99 o 
  -4   5   2      542.02      543.22     31.51 o 
  -3   5   2      631.15      600.87     24.53 o 
  -2   5   2      377.27      337.14     21.40 o 
  -1   5   2      106.82       97.48     14.82 o 
   0   5   2       73.64       60.62     13.68 o 
   1   5   2      621.92      630.97     26.06 o 
   2   5   2      191.15      191.96     13.81 o 
   3   5   2        1.60      -10.21      9.94 o 
   4   5   2      109.37      133.70     14.64 o 
   5   5   2      272.37      290.32     20.46 o 
   6   5   2       43.64       36.07     14.33 o 
   7   5   2       78.90       93.12     16.59 o 
   8   5   2       37.28       31.42     18.19 o 
   9   5   2       75.80       49.12     25.08 o 
  -8   6   2       12.07       18.99     23.63 o 
  -7   6   2       83.88       75.67     19.88 o 
  -6   6   2      111.03      104.52     18.81 o 
  -5   6   2       11.74       28.56     16.35 o 
  -4   6   2       13.05       39.69     17.18 o 
  -3   6   2      182.65      226.36     24.28 o 
  -2   6   2      304.29      274.13     22.07 o 
  -1   6   2      139.27      135.12     17.78 o 
   0   6   2      373.12      380.17     24.10 o 
   1   6   2      174.29      196.33     26.57 o 
   2   6   2      185.95      166.97     18.97 o 
   3   6   2       28.91       30.04     14.86 o 
   4   6   2        0.55        7.87     14.92 o 
   5   6   2       86.86      110.21     18.53 o 
   6   6   2       25.71       59.05     17.59 o 
   7   6   2       39.96       55.63     18.50 o 
   8   6   2       84.35      124.73     29.50 o 
  -7   7   2       13.45       39.55     19.61 o 
  -6   7   2       28.19       55.75     19.62 o 
  -5   7   2      201.30      190.36     22.52 o 
  -4   7   2       49.49       40.03     19.13 o 
  -3   7   2      184.07      159.55     20.01 o 
  -2   7   2      106.45       80.76     21.86 o 
  -1   7   2        7.57       42.22     16.27 o 
   0   7   2      143.05      110.44     18.24 o 
   1   7   2      224.46      246.48     27.45 o 
   2   7   2      564.32      468.20     35.70 o 
   3   7   2       29.03       45.65     16.57 o 
   4   7   2      205.97      188.15     30.07 o 
   5   7   2       76.72       54.95     18.37 o 
   6   7   2      101.83      100.95     20.64 o 
   7   7   2        7.12       -1.21     18.25 o 
  -5   8   2       54.18       39.56     19.96 o 
  -4   8   2       38.93       65.72     19.53 o 
  -3   8   2      127.95      140.90     21.32 o 
  -2   8   2      175.72      187.83     22.82 o 
  -1   8   2       76.60       61.54     20.89 o 
   0   8   2      279.80      292.67     25.46 o 
   1   8   2       94.26       62.93     20.81 o 
   2   8   2        5.69       26.00     17.51 o 
   3   8   2       21.36        2.14     16.96 o 
   4   8   2        1.10       20.49     18.80 o 
   5   8   2      176.29      169.64     23.67 o 
 -11   0   3       55.82       26.44     34.59 o 
 -10   0   3       41.06        8.68     33.71 o 
  -9   0   3       88.26      100.33     25.34 o 
  -8   0   3      748.97      657.69     40.66 o 
  -7   0   3      326.75      312.63     29.80 o 
  -6   0   3       14.91       10.52     16.06 o 
  -5   0   3      199.45      194.99     20.76 o 
  -4   0   3       95.02       74.93     18.17 o 
  -3   0   3        3.38        4.06     12.92 o 
  -2   0   3     1966.68     1653.72     76.81 o 
  -1   0   3      595.63      524.58     21.50 o 
   0   0   3        0.02       -4.95      3.30 o 
   1   0   3       89.22       70.96      8.79 o 
   2   0   3      104.06      127.56     17.76 o 
   3   0   3      510.15      420.97     24.42 o 
   4   0   3       10.00       22.07     13.51 o 
   5   0   3      141.74      127.86     18.34 o 
   6   0   3      410.57      449.60     46.25 o 
   7   0   3      589.02      571.68     37.10 o 
   8   0   3      189.33      219.88     56.71 o 
   9   0   3       21.06        5.35     21.42 o 
  10   0   3       17.27       31.85     27.82 o 
  11   0   3       94.19       82.81     28.72 o 
 -11   1   3       88.08       74.27     21.04 o 
 -10   1   3       11.53       10.10     16.86 o 
  -9   1   3      277.08      270.85     22.96 o 
  -8   1   3        1.14        5.77     15.02 o 
  -7   1   3      165.14      185.49     23.81 o 
  -6   1   3      209.52      241.25     17.32 o 
  -5   1   3      259.91      278.47     16.80 o 
  -4   1   3       52.68       64.18     12.65 o 
  -3   1   3      931.54      832.03     23.46 o 
  -2   1   3     6334.41     6031.82    139.91 o 
  -1   1   3    27091.90    25039.62    495.24 o 
   0   1   3     1379.71     1203.24     23.63 o 
   1   1   3     1275.22     1163.51     23.70 o 
   2   1   3      422.02      418.24     19.34 o 
   3   1   3     2088.46     1957.98     39.83 o 
   4   1   3     1206.81     1085.25     33.96 o 
   5   1   3      648.66      694.27     26.65 o 
   6   1   3       21.63        5.44     13.14 o 
   7   1   3     2323.62     2195.26     56.07 o 
   8   1   3      572.52      614.94     29.98 o 
   9   1   3      453.87      453.33     27.52 o 
  10   1   3      135.44      154.44     21.69 o 
  11   1   3       21.25        8.71     18.59 o 
 -11   2   3       62.23       56.64     20.11 o 
 -10   2   3       27.84        6.63     18.05 o 
  -9   2   3      186.25      164.40     25.95 o 
  -8   2   3      200.20      182.46     20.44 o 
  -7   2   3      417.60      369.26     22.99 o 
  -6   2   3       72.03       92.92     14.81 o 
  -5   2   3       80.54       94.09     12.86 o 
  -4   2   3      717.83      624.75     21.97 o 
  -3   2   3      203.35      233.64     11.64 o 
  -2   2   3     4502.06     4194.55    100.32 o 
  -1   2   3     9209.98     8661.67    176.35 o 
   0   2   3     3401.08     3158.36     60.12 o 
   1   2   3      301.19      302.56     10.86 o 
   2   2   3     2169.29     2104.87     38.42 o 
   3   2   3     1984.92     1961.83     45.99 o 
   4   2   3       47.62       51.72      9.71 o 
   5   2   3      515.04      492.70     18.74 o 
   6   2   3      753.20      763.98     28.16 o 
   7   2   3      378.98      377.51     23.36 o 
   8   2   3      412.74      421.93     53.42 o 
   9   2   3       26.16      -10.11     18.60 o 
  10   2   3       53.60       76.44     19.73 o 
  11   2   3       37.25       63.57     20.28 o 
 -11   3   3        0.69       13.90     18.95 o 
 -10   3   3       44.29       40.12     19.16 o 
  -9   3   3       16.99       15.71     22.26 o 
  -8   3   3       61.70       64.28     20.47 o 
  -7   3   3       79.72       95.72     17.73 o 
  -6   3   3      275.27      317.79     21.32 o 
  -5   3   3       18.75       13.10     12.30 o 
  -4   3   3      169.88      198.42     15.03 o 
  -3   3   3      278.26      307.94     13.11 o 
  -2   3   3      282.76      351.37     12.70 o 
  -1   3   3      579.00      631.19     15.53 o 
   0   3   3     1362.66     1302.45     29.10 o 
   1   3   3     2188.43     2129.25     43.90 o 
   2   3   3     1664.54     1690.68     32.97 o 
   3   3   3        8.10        8.94      7.57 o 
   4   3   3      278.43      323.46     14.30 o 
   5   3   3       97.52       95.43     12.25 o 
   6   3   3      124.97      130.58     15.11 o 
   7   3   3      460.89      488.65     43.69 o 
   8   3   3      375.13      352.67     25.15 o 
   9   3   3      193.52      185.12     26.87 o 
  10   3   3       36.60       45.16     19.16 o 
  11   3   3       21.89       37.14     19.76 o 
 -10   4   3       88.46      109.62     21.12 o 
  -9   4   3       89.01       92.83     22.96 o 
  -8   4   3        9.37       22.09     16.64 o 
  -7   4   3      114.40      121.58     18.57 o 
  -6   4   3       44.18       30.59     14.46 o 
  -5   4   3        8.55        9.63     10.00 o 
  -4   4   3       23.43       31.44      9.37 o 
  -3   4   3       64.76       73.14      8.92 o 
  -2   4   3      147.05      139.32     10.27 o 
  -1   4   3        9.14        1.47     10.54 o 
   0   4   3       55.64       58.00     11.91 o 
   1   4   3      294.69      313.61     14.83 o 
   2   4   3      144.28      158.57     11.79 o 
   3   4   3       14.31       14.55      7.90 o 
   4   4   3       33.16       20.39      9.00 o 
   5   4   3       88.59       87.78     11.76 o 
   6   4   3        4.31       14.47     10.65 o 
   7   4   3       27.36       37.85     15.35 o 
   8   4   3       53.23       88.14     16.46 o 
   9   4   3       57.43       81.86     23.38 o 
  10   4   3        4.89       17.49     27.41 o 
  -9   5   3      407.98      488.27     68.94 o 
  -8   5   3      103.79      118.32     32.84 o 
  -7   5   3      169.63      187.72     20.95 o 
  -6   5   3      280.91      321.43     22.36 o 
  -5   5   3       53.39       64.97     12.06 o 
  -4   5   3      165.59      154.95     14.98 o 
  -3   5   3     1200.35     1131.44     40.31 o 
  -2   5   3        3.81        5.95     11.59 o 
  -1   5   3       58.74       43.14     13.28 o 
   0   5   3     1411.80     1280.88     58.51 o 
   1   5   3      641.69      610.03     25.63 o 
   2   5   3       42.31       44.03     10.23 o 
   3   5   3       79.67       97.50     12.69 o 
   4   5   3      358.43      378.00     27.96 o 
   5   5   3      404.69      438.76     23.86 o 
   6   5   3       20.53       11.30     14.22 o 
   7   5   3       79.87      101.08     16.61 o 
   8   5   3      251.40      259.52     48.01 o 
   9   5   3       48.48       28.66     24.51 o 
  -8   6   3       83.43       85.77     25.41 o 
  -7   6   3      142.95      146.97     21.29 o 
  -6   6   3      171.52      175.12     20.66 o 
  -5   6   3      124.65      108.16     18.89 o 
  -4   6   3      181.63      171.13     19.37 o 
  -3   6   3      128.83      130.14     19.95 o 
  -2   6   3      866.00      794.93     52.96 o 
  -1   6   3      447.81      414.31     25.10 o 
   0   6   3     1222.21     1029.41    104.88 o 
   1   6   3     3040.77     2829.72    221.36 o 
   2   6   3      690.94      648.96     54.41 o 
   3   6   3       39.81       43.66     26.49 o 
   4   6   3       61.57       40.42     16.11 o 
   5   6   3      311.37      293.54     25.10 o 
   6   6   3      475.52      471.21     29.71 o 
   7   6   3      219.82      240.88     27.05 o 
   8   6   3       96.94      130.89     26.22 o 
  -7   7   3        9.32       -6.31     18.39 o 
  -6   7   3       61.20       52.47     19.38 o 
  -5   7   3       32.20       30.87     17.38 o 
  -4   7   3       50.77       48.49     20.11 o 
  -3   7   3       30.73        7.91     14.95 o 
  -2   7   3       41.19       54.84     16.88 o 
  -1   7   3       13.66       20.22     15.49 o 
   0   7   3       17.74       27.30     16.09 o 
   1   7   3       32.32        9.95     17.17 o 
   2   7   3      113.83      128.63     19.02 o 
   3   7   3       11.99       23.32     19.12 o 
   4   7   3      139.96      169.13     20.57 o 
   5   7   3       89.96      115.43     20.71 o 
   6   7   3      178.62      211.44     24.25 o 
   7   7   3       53.44       71.76     25.15 o 
  -5   8   3        1.71       14.78     18.39 o 
  -4   8   3       22.00       27.80     18.05 o 
  -3   8   3        2.73      -10.49     16.50 o 
  -2   8   3       10.36       34.81     17.39 o 
  -1   8   3        8.68       -5.00     15.85 o 
   0   8   3       31.69       69.35     21.21 o 
   1   8   3        8.50       -2.07     16.33 o 
   2   8   3        4.03       19.22     17.13 o 
   3   8   3        3.03       18.68     18.87 o 
   4   8   3       10.02      -12.31     19.67 o 
   5   8   3        2.26       39.26     18.97 o 
 -11   0   4        9.25       48.01     27.69 o 
 -10   0   4      124.80      121.68     37.95 o 
  -9   0   4      516.48      562.63     42.43 o 
  -8   0   4      378.02      325.11     32.52 o 
  -7   0   4      503.99      546.96     37.18 o 
  -6   0   4     2119.41     1816.48     65.45 o 
  -5   0   4      122.66       99.37     17.49 o 
  -4   0   4       87.02      165.84     17.45 o 
  -3   0   4     6949.41     6181.93    177.25 o 
  -2   0   4   132504.06   124060.02   3421.16 o 
  -1   0   4    38004.02    35976.82    992.29 o 
   0   0   4     1006.83      930.52     28.20 o 
   1   0   4     5036.49     4403.18    217.73 o 
   2   0   4      271.12      255.71     17.43 o 
   3   0   4     3339.17     3027.96    129.37 o 
   4   0   4     3145.71     3021.16     94.03 o 
   5   0   4       61.53       42.29     15.85 o 
   6   0   4     5645.23     5293.67    160.35 o 
   7   0   4     3534.57     3266.78    107.62 o 
   8   0   4     1551.31     1414.58     61.17 o 
   9   0   4      149.58      146.82     28.02 o 
  10   0   4      559.22      577.89     45.67 o 
  11   0   4       14.42       31.88     36.86 o 
 -11   1   4       59.19       53.49     20.53 o 
 -10   1   4      198.22      200.85     22.58 o 
  -9   1   4       62.92       84.88     18.03 o 
  -8   1   4       87.83       58.96     16.47 o 
  -7   1   4      179.94      190.19     19.16 o 
  -6   1   4       55.07       76.46     13.35 o 
  -5   1   4      178.61      243.22     15.86 o 
  -4   1   4     1393.39     1283.18     33.54 o 
  -3   1   4     2346.39     2167.94     56.55 o 
  -2   1   4     2541.77     2321.41     53.78 o 
  -1   1   4      302.85      311.82     13.95 o 
   0   1   4     3759.29     3187.22     58.72 o 
   1   1   4     1354.97     1153.68     23.77 o 
   2   1   4      380.40      355.82     19.39 o 
   3   1   4     2967.00     2536.69    112.30 o 
   4   1   4      397.42      387.55     17.47 o 
   5   1   4      421.67      387.02     19.36 o 
   6   1   4       43.50       20.06     13.74 o 
   7   1   4      104.28      136.74     16.60 o 
   8   1   4       99.81      113.27     17.88 o 
   9   1   4      505.96      547.90     29.88 o 
  10   1   4        5.56        5.25     17.12 o 
  11   1   4       13.30       12.62     20.25 o 
 -11   2   4       57.46       65.04     20.23 o 
 -10   2   4       21.97       18.66     17.71 o 
  -9   2   4       46.40       39.88     17.66 o 
  -8   2   4      164.31      146.46     19.47 o 
  -7   2   4       28.65       41.77     14.89 o 
  -6   2   4      150.21      156.07     18.79 o 
  -5   2   4       62.20       61.02     12.30 o 
  -4   2   4        9.84       -3.64     11.37 o 
  -3   2   4       68.07       61.97     19.21 o 
  -2   2   4      193.24      209.77     10.49 o 
  -1   2   4      222.72      215.12      8.95 o 
   0   2   4       41.26       31.55      5.32 o 
   1   2   4       32.98       22.62      5.76 o 
   2   2   4      109.71      113.82      7.95 o 
   3   2   4       81.41       78.16     12.48 o 
   4   2   4      253.90      256.96     13.78 o 
   5   2   4      620.56      571.16     20.25 o 
   6   2   4       27.65       45.39     13.79 o 
   7   2   4      269.17      268.51     20.85 o 
   8   2   4       46.66       46.35     19.31 o 
   9   2   4       25.20       32.04     16.73 o 
  10   2   4      137.63      115.49     20.29 o 
  11   2   4       96.14      125.44     22.02 o 
 -11   3   4       22.11       26.36     20.68 o 
 -10   3   4       21.14       21.97     20.96 o 
  -9   3   4      287.46      302.48     24.78 o 
  -8   3   4      139.42      147.70     36.54 o 
  -7   3   4       64.41       53.56     16.63 o 
  -6   3   4       77.06       82.70     17.29 o 
  -5   3   4       77.69       68.81     13.03 o 
  -4   3   4      518.70      535.25     21.37 o 
  -3   3   4      267.29      274.23     18.12 o 
  -2   3   4      183.10      211.99     11.50 o 
  -1   3   4     1994.09     2083.79     38.41 o 
   0   3   4      996.91     1005.43     24.41 o 
   1   3   4     6277.82     6355.75    118.30 o 
   2   3   4      484.02      477.24     14.74 o 
   3   3   4      668.20      711.55     18.98 o 
   4   3   4      236.69      281.18     13.54 o 
   5   3   4      331.80      358.40     16.37 o 
   6   3   4       66.70       80.20     13.54 o 
   7   3   4      126.47      120.11     20.42 o 
   8   3   4      117.17       94.72     19.06 o 
   9   3   4      245.54      230.64     26.94 o 
  10   3   4        1.47        7.40     18.21 o 
  11   3   4       32.40       38.93     19.97 o 
 -10   4   4       50.75       85.06     24.30 o 
  -9   4   4      201.77      239.91     44.91 o 
  -8   4   4      505.55      479.28     56.18 o 
  -7   4   4      209.61      226.26     50.14 o 
  -6   4   4       29.51       25.38     18.26 o 
  -5   4   4      452.59      492.96     20.92 o 
  -4   4   4      848.52      832.30     22.99 o 
  -3   4   4     1203.05     1208.77     27.32 o 
  -2   4   4      695.02      693.92     18.22 o 
  -1   4   4      425.81      396.04     14.97 o 
   0   4   4     4220.01     4035.30     78.44 o 
   1   4   4     1902.92     2022.72     52.87 o 
   2   4   4      848.90      876.24     26.30 o 
   3   4   4      170.40      162.84     11.01 o 
   4   4   4      785.96      732.56     21.59 o 
   5   4   4      435.71      473.31     19.49 o 
   6   4   4       12.93        4.85     10.58 o 
   7   4   4       99.48      102.45     13.83 o 
   8   4   4      921.97      984.74     41.22 o 
   9   4   4       40.48       42.82     19.39 o 
  10   4   4       81.76       95.71     24.89 o 
  -9   5   4      161.12      226.14     24.26 o 
  -8   5   4      151.04      150.79     21.35 o 
  -7   5   4       15.31       10.83     16.29 o 
  -6   5   4       73.35      103.22     13.52 o 
  -5   5   4      143.64      139.39     13.35 o 
  -4   5   4      111.85      100.49     11.77 o 
  -3   5   4       61.98       70.65     14.91 o 
  -2   5   4       47.46       51.24      9.76 o 
  -1   5   4      220.69      231.13     18.12 o 
   0   5   4      836.77      817.88     40.53 o 
   1   5   4      412.37      416.17     18.17 o 
   2   5   4       97.22      115.01     12.30 o 
   3   5   4      102.18      115.43     13.27 o 
   4   5   4       93.19       88.06     14.13 o 
   5   5   4       85.64      109.92     15.28 o 
   6   5   4        3.32       17.81     13.12 o 
   7   5   4      139.41      164.52     18.08 o 
   8   5   4        9.61        6.43     21.81 o 
   9   5   4       52.74       55.37     24.62 o 
  -8   6   4      112.86      131.80     25.23 o 
  -7   6   4        3.28       42.24     18.30 o 
  -6   6   4       15.24       64.55     22.61 o 
  -5   6   4       64.38       34.61     16.57 o 
  -4   6   4      251.66      281.16     22.57 o 
  -3   6   4      141.11      162.55     25.62 o 
  -2   6   4       88.01       94.48     19.85 o 
  -1   6   4       34.46       71.63     15.89 o 
   0   6   4      135.66      128.69     20.68 o 
   1   6   4      171.65      218.30     52.42 o 
   2   6   4       71.30       76.94     16.52 o 
   3   6   4       71.76       68.56     16.99 o 
   4   6   4       29.67       46.82     15.97 o 
   5   6   4       12.39       16.86     15.66 o 
   6   6   4      121.54      147.75     21.34 o 
   7   6   4      279.46      262.86     25.70 o 
   8   6   4      219.02      233.15     29.48 o 
  -7   7   4       78.66       91.35     24.29 o 
  -6   7   4       33.02       42.72     18.52 o 
  -5   7   4       52.26       33.28     17.57 o 
  -4   7   4      549.12      551.32     38.22 o 
  -3   7   4      120.66      121.07     19.00 o 
  -2   7   4       76.30       60.56     17.05 o 
  -1   7   4        7.44       19.01     15.29 o 
   0   7   4      167.11      169.36     21.60 o 
   1   7   4       80.62       84.81     17.56 o 
   2   7   4       34.29       36.62     16.61 o 
   3   7   4       46.97       39.89     16.97 o 
   4   7   4      359.87      353.80     39.80 o 
   5   7   4      146.43      149.42     21.21 o 
   6   7   4      235.26      239.35     24.89 o 
   7   7   4      166.12      169.89     34.03 o 
  -5   8   4       15.74        4.14     17.97 o 
  -4   8   4       38.50       43.79     19.10 o 
  -3   8   4       38.28       44.45     17.73 o 
  -2   8   4       98.18      128.52     20.67 o 
  -1   8   4       75.46       72.11     18.52 o 
   0   8   4       44.84       30.25     17.94 o 
   1   8   4       11.94       19.41     17.77 o 
   2   8   4       12.12       -1.63     16.38 o 
   3   8   4      183.31      196.67     30.73 o 
   4   8   4       27.07       22.12     18.58 o 
   5   8   4       43.53       68.15     20.81 o 
 -11   0   5        5.58      -37.30     24.87 o 
 -10   0   5      174.61      226.60     33.38 o 
  -9   0   5       56.69       54.94     31.29 o 
  -8   0   5      117.76      116.27     46.88 o 
  -7   0   5      376.67      443.91     33.62 o 
  -6   0   5      177.10      171.58     21.81 o 
  -5   0   5      326.93      292.01     23.63 o 
  -4   0   5      510.00      450.92     26.57 o 
  -3   0   5        6.13       -5.05     11.44 o 
  -2   0   5     4678.46     4272.12    123.60 o 
  -1   0   5     1760.46     1522.54     46.33 o 
   0   0   5        0.74       -1.06      5.73 o 
   1   0   5       47.75       45.28      8.70 o 
   2   0   5      153.63      133.40     18.23 o 
   3   0   5      321.14      273.22     28.20 o 
   4   0   5      194.87      191.82     19.13 o 
   5   0   5      191.51      201.36     21.60 o 
   6   0   5        6.90       10.68     16.40 o 
   7   0   5     1001.74      935.71     46.04 o 
   8   0   5       44.27       32.70     39.41 o 
   9   0   5      145.44      146.96     28.46 o 
  10   0   5       32.23       13.90     24.25 o 
  11   0   5        0.00      -32.21     23.83 o 
 -11   1   5      246.31      237.45     25.64 o 
 -10   1   5       60.37       42.60     18.15 o 
  -9   1   5       28.93       24.87     16.22 o 
  -8   1   5       87.56       84.61     17.19 o 
  -7   1   5       80.95       98.86     15.82 o 
  -6   1   5       56.67       91.85     15.08 o 
  -5   1   5      255.87      287.36     17.01 o 
  -4   1   5     1028.77     1062.93     29.53 o 
  -3   1   5     4893.70     4826.60    115.19 o 
  -2   1   5      319.72      314.27     15.98 o 
  -1   1   5     2718.65     2466.53     61.37 o 
   0   1   5      746.03      682.30     15.82 o 
   1   1   5      767.49      660.77     17.22 o 
   2   1   5     1485.97     1395.28     29.04 o 
   3   1   5     1800.87     1699.38     39.91 o 
   4   1   5      543.22      547.83     21.32 o 
   5   1   5       95.47      108.69     13.37 o 
   6   1   5     1317.69     1253.86     42.36 o 
   7   1   5      650.45      614.58     27.24 o 
   8   1   5      383.32      406.43     25.13 o 
   9   1   5       41.05       65.77     17.57 o 
  10   1   5      312.66      302.83     25.84 o 
  11   1   5       31.76       32.04     19.68 o 
 -11   2   5       36.25       37.94     19.56 o 
 -10   2   5       33.70        9.10     16.71 o 
  -9   2   5       89.54       88.01     18.82 o 
  -8   2   5        2.77        1.15     15.48 o 
  -7   2   5       62.40       65.48     16.14 o 
  -6   2   5      169.90      210.07     24.40 o 
  -5   2   5       10.65        9.17     10.36 o 
  -4   2   5     1263.31     1245.18     39.57 o 
  -3   2   5     1073.14     1177.22     34.88 o 
  -2   2   5      142.22      159.78     10.97 o 
  -1   2   5     3246.53     3011.09     52.36 o 
   0   2   5     1212.76     1037.14     25.26 o 
   1   2   5    11386.19    10905.48    178.86 o 
   2   2   5      423.02      380.02     12.69 o 
   3   2   5     1485.22     1403.56     31.42 o 
   4   2   5     3394.47     3232.43     63.91 o 
   5   2   5     2496.31     2295.01     48.87 o 
   6   2   5        8.63       29.69     21.04 o 
   7   2   5      678.50      655.91     28.74 o 
   8   2   5      168.54      152.06     22.67 o 
   9   2   5      357.31      344.79     25.38 o 
  10   2   5      143.65      165.41     22.08 o 
  11   2   5       41.44       43.92     19.72 o 
 -11   3   5       22.92       14.39     19.61 o 
 -10   3   5       41.75       67.04     19.63 o 
  -9   3   5       13.73       12.79     16.15 o 
  -8   3   5       21.22       25.73     18.75 o 
  -7   3   5      107.01      127.22     17.98 o 
  -6   3   5      121.20      149.54     16.95 o 
  -5   3   5      124.64      101.44     16.43 o 
  -4   3   5       51.46       78.39     11.87 o 
  -3   3   5      258.36      267.32     14.75 o 
  -2   3   5      375.28      358.39     22.10 o 
  -1   3   5      664.16      649.84     17.88 o 
   0   3   5     1176.25     1179.90     27.51 o 
   1   3   5      912.49      978.13     21.31 o 
   2   3   5     1704.27     1665.71     32.70 o 
   3   3   5      523.70      517.47     19.42 o 
   4   3   5      324.35      362.79     15.00 o 
   5   3   5      191.14      229.00     13.47 o 
   6   3   5       82.17       85.81     13.83 o 
   7   3   5       88.00       71.13     17.44 o 
   8   3   5      225.08      221.50     22.16 o 
   9   3   5      180.44      194.62     22.67 o 
  10   3   5       25.88       17.42     17.93 o 
  11   3   5       68.75       68.25     20.96 o 
 -10   4   5       51.51       83.29     31.36 o 
  -9   4   5       31.24       65.04     35.12 o 
  -8   4   5       24.31       61.01     21.79 o 
  -7   4   5       57.32       36.07     22.89 o 
  -6   4   5       38.00       44.79     18.63 o 
  -5   4   5       39.39       59.52     11.33 o 
  -4   4   5       12.54       29.21      8.80 o 
  -3   4   5      274.81      263.69     14.34 o 
  -2   4   5        7.87       10.10      7.07 o 
  -1   4   5       19.40       19.10      7.78 o 
   0   4   5       77.62       93.38      9.48 o 
   1   4   5      194.69      222.36     14.60 o 
   2   4   5      154.04      163.73      9.69 o 
   3   4   5      111.84      109.96     10.16 o 
   4   4   5      106.60      113.20     11.58 o 
   5   4   5       21.39       24.02     10.48 o 
   6   4   5      107.43      124.08     13.39 o 
   7   4   5      257.37      298.82     20.59 o 
   8   4   5      118.55      152.64     21.19 o 
   9   4   5        5.05       21.45     18.77 o 
  10   4   5        7.78       11.88     25.97 o 
  -9   5   5       60.90       68.17     23.78 o 
  -8   5   5       22.95       18.45     18.64 o 
  -7   5   5      239.82      261.09     19.82 o 
  -6   5   5      422.89      438.74     22.00 o 
  -5   5   5      336.19      393.75     29.86 o 
  -4   5   5      154.52      181.57     14.99 o 
  -3   5   5      216.17      186.28     18.21 o 
  -2   5   5      121.78      134.75      9.40 o 
  -1   5   5      418.41      444.96     29.68 o 
   0   5   5      310.45      331.39     20.92 o 
   1   5   5      123.04      129.97     11.85 o 
   2   5   5      419.91      452.73     32.43 o 
   3   5   5      403.75      398.86     38.09 o 
   4   5   5      157.27      146.26     18.24 o 
   5   5   5      642.58      618.76     25.44 o 
   6   5   5      450.78      465.38     32.41 o 
   7   5   5      185.93      194.32     18.84 o 
   8   5   5      236.96      259.15     30.19 o 
   9   5   5      102.19       73.17     30.41 o 
  -8   6   5      451.83      453.25     45.43 o 
  -7   6   5      514.79      453.25     34.95 o 
  -6   6   5      570.53      526.26     37.70 o 
  -5   6   5       92.66       86.18     24.95 o 
  -4   6   5      687.95      678.30     30.56 o 
  -3   6   5      418.12      380.22     24.85 o 
  -2   6   5       15.58        9.96     14.60 o 
  -1   6   5     2004.38     1858.36    146.54 o 
   0   6   5      851.54      799.50     62.05 o 
   1   6   5     1038.04      924.90     75.22 o 
   2   6   5      373.71      315.92     25.70 o 
   3   6   5       23.82       22.47     15.38 o 
   4   6   5     2040.90     1794.35    104.50 o 
   5   6   5       14.12        4.28     15.65 o 
   6   6   5       49.21       31.58     19.50 o 
   7   6   5      309.71      286.06     38.59 o 
   8   6   5      230.44      290.03     46.11 o 
  -7   7   5       31.10       34.13     20.24 o 
  -6   7   5       43.49       32.75     20.58 o 
  -5   7   5       15.40       33.79     17.45 o 
  -4   7   5       45.18       67.48     17.73 o 
  -3   7   5       34.87       49.23     16.94 o 
  -2   7   5       23.75       24.25     16.75 o 
  -1   7   5       42.71       28.80     15.11 o 
   0   7   5      263.04      305.12     37.41 o 
   1   7   5        0.46       10.14     14.74 o 
   2   7   5       11.16       13.65     15.61 o 
   3   7   5       72.86       68.45     17.72 o 
   4   7   5       42.31       32.40     17.62 o 
   5   7   5       44.73       25.76     18.22 o 
   6   7   5        1.47        2.13     21.60 o 
   7   7   5       18.17       26.80     24.24 o 
  -5   8   5        6.76       -2.66     20.70 o 
  -4   8   5       13.38       12.51     16.89 o 
  -3   8   5       51.23       65.35     18.83 o 
  -2   8   5       30.00       24.09     18.05 o 
  -1   8   5       64.75       56.37     25.44 o 
   0   8   5       15.79       34.17     17.59 o 
   1   8   5        4.80       33.40     17.18 o 
   2   8   5        2.98        3.83     16.29 o 
   3   8   5       66.92      129.14     25.38 o 
   4   8   5       13.65       39.52     19.53 o 
   5   8   5        8.42       41.54     31.27 o 
 -11   0   6        7.68      -23.30     29.27 o 
 -10   0   6      196.72      209.82     32.27 o 
  -9   0   6      441.28      482.67     40.03 o 
  -8   0   6      128.49      127.75     26.10 o 
  -7   0   6      321.06      371.15     44.77 o 
  -6   0   6      201.61      240.06     24.13 o 
  -5   0   6     2092.97     2005.48     68.02 o 
  -4   0   6    10759.45    10415.32    295.97 o 
  -3   0   6     1491.15     1639.90     54.32 o 
  -2   0   6     7981.78     7582.75    214.52 o 
  -1   0   6     2246.12     2032.74     60.68 o 
   0   0   6     3200.51     2974.36     85.18 o 
   1   0   6      231.64      243.37     21.82 o 
   2   0   6     1076.70     1082.39     38.55 o 
   3   0   6     8590.32     8086.82    230.53 o 
   4   0   6     1076.57      969.86     39.96 o 
   5   0   6     2334.46     2350.46     78.98 o 
   6   0   6     2052.93     1792.82     66.27 o 
   7   0   6      177.87      194.28     24.83 o 
   8   0   6     1602.54     1413.89     61.11 o 
   9   0   6      243.33      216.74     30.55 o 
  10   0   6        0.34      -11.07     22.49 o 
  11   0   6        3.44      -10.38     29.57 o 
 -11   1   6       42.52       76.04     21.12 o 
 -10   1   6        4.68       -5.61     16.50 o 
  -9   1   6      260.45      281.38     23.64 o 
  -8   1   6      419.94      462.56     26.55 o 
  -7   1   6       10.11       10.52     17.92 o 
  -6   1   6      135.14      152.93     15.44 o 
  -5   1   6      287.24      336.26     20.42 o 
  -4   1   6     1526.64     1520.55     40.05 o 
  -3   1   6     1205.44     1343.10     33.31 o 
  -2   1   6     1458.65     1260.52     30.24 o 
  -1   1   6      831.07      739.18     29.41 o 
   0   1   6      400.66      361.38     17.05 o 
   1   1   6      506.54      415.85     20.13 o 
   2   1   6     5293.26     4798.46     87.82 o 
   3   1   6      291.52      280.91     17.45 o 
   4   1   6     2209.00     2003.77     47.37 o 
   5   1   6     1787.94     1708.13     43.54 o 
   6   1   6      273.87      296.12     22.02 o 
   7   1   6      359.96      356.68     22.25 o 
   8   1   6      167.58      159.10     19.15 o 
   9   1   6       74.64       62.32     17.28 o 
  10   1   6       54.33       45.10     18.04 o 
  11   1   6      299.11      332.37     28.31 o 
 -11   2   6       66.04       66.05     20.88 o 
 -10   2   6      121.53      143.22     21.56 o 
  -9   2   6      120.44      110.29     18.79 o 
  -8   2   6       98.45      115.32     18.38 o 
  -7   2   6      144.65      127.52     17.27 o 
  -6   2   6       38.65       40.42     13.13 o 
  -5   2   6      251.41      298.51     21.16 o 
  -4   2   6      563.17      568.87     38.36 o 
  -3   2   6       15.15        8.07      9.13 o 
  -2   2   6       36.51       28.98      7.50 o 
  -1   2   6      162.22      190.95      8.75 o 
   0   2   6       52.57       49.10      6.28 o 
   1   2   6      109.24      130.82     10.45 o 
   2   2   6        1.39        2.69      6.06 o 
   3   2   6       48.89       47.15      7.23 o 
   4   2   6      388.94      408.90     16.67 o 
   5   2   6      330.53      319.27     16.09 o 
   6   2   6       93.57      112.81     18.64 o 
   7   2   6       32.03       37.31     15.50 o 
   8   2   6        3.95       14.92     22.42 o 
   9   2   6       27.86       54.02     17.23 o 
  10   2   6       26.28       23.26     18.04 o 
  11   2   6       11.31       12.75     18.45 o 
 -11   3   6       81.27      123.16     35.48 o 
 -10   3   6       54.11       72.20     23.45 o 
  -9   3   6        7.04       11.95     16.56 o 
  -8   3   6       20.04       12.25     19.86 o 
  -7   3   6       35.90       12.24     19.45 o 
  -6   3   6      159.34      169.94     26.62 o 
  -5   3   6      267.47      225.86     31.65 o 
  -4   3   6      178.62      207.82     13.35 o 
  -3   3   6       92.66      107.40     11.63 o 
  -2   3   6      114.04      145.22      9.35 o 
  -1   3   6      731.28      698.23     17.19 o 
   0   3   6     2959.00     2986.68     52.76 o 
   1   3   6     7939.44     8181.12    136.29 o 
   2   3   6     1191.88     1320.22     28.69 o 
   3   3   6      520.00      558.88     16.91 o 
   4   3   6      435.05      445.33     16.37 o 
   5   3   6       79.85      107.11     15.84 o 
   6   3   6       79.31       95.08     14.42 o 
   7   3   6      159.92      157.09     19.74 o 
   8   3   6      238.15      218.38     22.04 o 
   9   3   6      241.09      208.61     26.73 o 
  10   3   6       16.20       27.99     21.20 o 
  11   3   6       69.15       69.87     21.52 o 
 -10   4   6      132.62      172.48     36.89 o 
  -9   4   6       51.21       60.22     23.76 o 
  -8   4   6      224.40      248.75     24.37 o 
  -7   4   6      186.74      186.66     19.88 o 
  -6   4   6      568.96      603.68     85.35 o 
  -5   4   6      609.80      609.97     26.26 o 
  -4   4   6      645.29      595.97     21.57 o 
  -3   4   6      479.50      506.91     28.95 o 
  -2   4   6       62.98       71.70      8.73 o 
  -1   4   6      958.09      928.15     32.99 o 
   0   4   6     3386.66     3388.03     84.57 o 
   1   4   6     1809.18     1800.53     39.98 o 
   2   4   6      520.34      526.55     20.67 o 
   3   4   6     1277.79     1157.09     36.14 o 
   4   4   6      151.34      153.44     12.12 o 
   5   4   6       61.53       86.77     12.26 o 
   6   4   6      581.76      549.91     21.10 o 
   7   4   6      153.22      165.61     15.29 o 
   8   4   6      231.65      243.30     38.42 o 
   9   4   6       36.66       22.18     19.16 o 
  10   4   6       71.81       64.69     21.63 o 
  -9   5   6      163.42      183.98     29.05 o 
  -8   5   6       91.30      114.08     26.88 o 
  -7   5   6      341.94      359.09     25.07 o 
  -6   5   6       78.78       94.50     12.90 o 
  -5   5   6      367.73      392.77     23.61 o 
  -4   5   6       52.27       53.86     10.16 o 
  -3   5   6       71.74       65.58      9.90 o 
  -2   5   6      427.16      413.96     15.75 o 
  -1   5   6      534.34      560.01     19.99 o 
   0   5   6      457.16      492.20     19.07 o 
   1   5   6       91.08       85.68     11.36 o 
   2   5   6      422.48      436.70     19.78 o 
   3   5   6      113.93      103.44     15.15 o 
   4   5   6       91.25       82.51     14.20 o 
   5   5   6       89.04       91.54     15.17 o 
   6   5   6       81.94      112.08     15.90 o 
   7   5   6      192.28      228.61     19.88 o 
   8   5   6       20.14       41.12     19.03 o 
   9   5   6       51.29       44.36     32.32 o 
  -8   6   6      145.31      186.58     63.31 o 
  -7   6   6      362.32      362.53     57.94 o 
  -6   6   6       24.29       66.45     19.80 o 
  -5   6   6        9.02       15.07     14.62 o 
  -4   6   6      256.85      289.02     22.58 o 
  -3   6   6      112.03      113.23     19.19 o 
  -2   6   6      162.06      130.90     18.27 o 
  -1   6   6       46.57       88.29     32.26 o 
   0   6   6      142.55      160.08     18.18 o 
   1   6   6       73.51       71.81     16.03 o 
   2   6   6       67.33       67.49     16.52 o 
   3   6   6      156.13      138.79     18.80 o 
   4   6   6      200.91      250.01     25.04 o 
   5   6   6       27.58       10.24     15.85 o 
   6   6   6       55.63       85.81     18.95 o 
   7   6   6       35.80       43.93     24.27 o 
   8   6   6       28.08       57.85     24.32 o 
  -7   7   6        5.76       31.85     24.57 o 
  -6   7   6       65.69       81.59     23.02 o 
  -5   7   6       43.49       66.29     18.32 o 
  -4   7   6      143.22      133.27     20.00 o 
  -3   7   6        6.43       -4.19     14.49 o 
  -2   7   6       42.91       50.37     16.66 o 
  -1   7   6      197.65      251.80     22.14 o 
   0   7   6      713.78      672.40     42.71 o 
   1   7   6       22.35       24.15     17.13 o 
   2   7   6       53.32       51.08     17.12 o 
   3   7   6      199.88      193.19     21.14 o 
   4   7   6       52.61       59.59     18.24 o 
   5   7   6       22.25       29.67     17.85 o 
   6   7   6       43.38       56.86     24.15 o 
   7   7   6       90.08       80.98     26.33 o 
  -5   8   6       94.21      102.80     24.25 o 
  -4   8   6       52.27       39.45     22.16 o 
  -3   8   6       36.68       30.21     17.98 o 
  -2   8   6       34.75       49.92     17.79 o 
  -1   8   6      328.94      315.19     25.67 o 
   0   8   6       29.39        9.43     19.86 o 
   1   8   6       18.50        4.43     16.44 o 
   2   8   6       61.00       55.16     18.59 o 
   3   8   6      499.78      414.24     62.30 o 
   4   8   6       55.55       91.48     20.66 o 
 -11   0   7        0.68       31.42     27.68 o 
 -10   0   7      264.44      274.90     35.07 o 
  -9   0   7      451.11      534.78     41.76 o 
  -8   0   7       55.36       70.86     24.18 o 
  -7   0   7        5.96       -5.70     19.55 o 
  -6   0   7        9.07       25.81     17.26 o 
  -5   0   7       93.05      133.38     18.90 o 
  -4   0   7       91.98      105.58     16.26 o 
  -3   0   7       71.26       75.33     15.03 o 
  -2   0   7      332.59      341.32     21.18 o 
  -1   0   7      463.68      378.64     18.98 o 
   0   0   7        5.75       -0.63      7.95 o 
   1   0   7       29.37       29.67     10.46 o 
   2   0   7       15.82       31.72     12.24 o 
   3   0   7      294.45      319.14     21.54 o 
   4   0   7       64.42       57.44     22.58 o 
   5   0   7      407.37      504.79     37.08 o 
   6   0   7       25.82        4.82     15.90 o 
   7   0   7      140.28      140.59     23.46 o 
   8   0   7        0.10      -18.87     19.40 o 
   9   0   7       65.22       63.18     23.87 o 
  10   0   7       14.41       22.74     24.25 o 
  11   0   7        5.89      -23.09     24.74 o 
 -11   1   7      121.15      151.59     23.20 o 
 -10   1   7       15.31       24.04     21.31 o 
  -9   1   7       87.19       82.24     18.15 o 
  -8   1   7      229.91      239.22     21.12 o 
  -7   1   7      651.19      626.92     28.73 o 
  -6   1   7      266.06      282.76     18.68 o 
  -5   1   7      648.50      678.64     24.41 o 
  -4   1   7     1476.29     1559.29     44.39 o 
  -3   1   7     4213.51     4339.35    104.44 o 
  -2   1   7      783.34      676.92     24.96 o 
  -1   1   7       50.05       59.92     15.57 o 
   0   1   7     1892.10     1761.73     45.29 o 
   1   1   7      797.92      691.85     16.82 o 
   2   1   7      465.32      410.34     14.12 o 
   3   1   7      631.74      616.60     17.79 o 
   4   1   7      292.35      298.63     13.80 o 
   5   1   7     2487.32     2500.00     58.62 o 
   6   1   7      431.73      422.07     22.21 o 
   7   1   7      294.71      287.05     20.93 o 
   8   1   7      406.79      371.62     26.19 o 
   9   1   7       14.76       10.86     15.70 o 
  10   1   7      217.35      215.05     23.28 o 
  11   1   7      251.99      285.82     26.78 o 
 -11   2   7       19.26       15.01     18.35 o 
 -10   2   7       19.42        5.93     17.18 o 
  -9   2   7       56.22       57.72     17.79 o 
  -8   2   7      609.86      670.19     31.62 o 
  -7   2   7        6.83        9.16     13.77 o 
  -6   2   7       99.43      123.77     15.53 o 
  -5   2   7      888.64      872.97     42.34 o 
  -4   2   7     1025.79     1067.55     30.22 o 
  -3   2   7     2023.58     2051.31     54.44 o 
  -2   2   7     2584.65     2547.60     56.06 o 
  -1   2   7     1221.28     1172.52     26.97 o 
   0   2   7      922.48      775.12     17.62 o 
   1   2   7     8703.85     8558.69    141.48 o 
   2   2   7       10.75       14.98      6.62 o 
   3   2   7     1792.54     1779.79     34.41 o 
   4   2   7      745.19      756.64     19.76 o 
   5   2   7      137.45      152.64     12.51 o 
   6   2   7      169.13      178.22     17.48 o 
   7   2   7      396.26      389.72     38.14 o 
   8   2   7       50.34       52.61     19.25 o 
   9   2   7      145.55      153.62     20.39 o 
  10   2   7       13.42       33.94     18.30 o 
  11   2   7       37.43       31.97     19.93 o 
 -11   3   7       30.00       72.55     36.12 o 
 -10   3   7       25.18       49.06     22.67 o 
  -9   3   7      168.27      227.52     30.12 o 
  -8   3   7       53.52       60.90     22.07 o 
  -7   3   7       38.02       28.96     28.32 o 
  -6   3   7        8.63       -4.14     13.80 o 
  -5   3   7      115.23      128.38     15.02 o 
  -4   3   7      248.84      308.23     16.09 o 
  -3   3   7      125.07      114.51     12.36 o 
  -2   3   7      715.83      709.50     18.42 o 
  -1   3   7     1512.39     1608.07     31.45 o 
   0   3   7     2374.07     2473.97     49.16 o 
   1   3   7     1577.21     1717.60     33.25 o 
   2   3   7       88.60       77.93     11.40 o 
   3   3   7      256.08      291.82     16.52 o 
   4   3   7      262.18      264.50     22.87 o 
   5   3   7       84.51       87.75     10.71 o 
   6   3   7      163.25      173.00     13.64 o 
   7   3   7      115.51       94.04     18.45 o 
   8   3   7      568.06      532.64     52.02 o 
   9   3   7       52.64       55.37     18.78 o 
  10   3   7       21.53       36.48     18.67 o 
 -10   4   7        7.15       59.89     44.94 o 
  -9   4   7        3.59      -12.43     20.53 o 
  -8   4   7       40.32       27.56     15.47 o 
  -7   4   7       87.59       25.44     19.38 o 
  -6   4   7       68.52      102.89     17.53 o 
  -5   4   7        0.65        1.95     10.98 o 
  -4   4   7      111.58      130.44     13.77 o 
  -3   4   7       16.30       26.74      8.74 o 
  -2   4   7        7.38        0.51      7.07 o 
  -1   4   7      349.58      325.66     13.08 o 
   0   4   7      811.99      800.59     22.84 o 
   1   4   7       14.47       16.32      8.76 o 
   2   4   7       50.52       56.63      8.15 o 
   3   4   7        3.77       15.78      8.53 o 
   4   4   7       11.11        0.30      9.12 o 
   5   4   7        6.70       12.09     10.35 o 
   6   4   7       16.45       36.44     11.73 o 
   7   4   7       60.47       83.61     13.60 o 
   8   4   7      104.03      145.06     21.37 o 
   9   4   7       87.85      134.66     21.79 o 
  10   4   7       33.64       31.85     20.85 o 
  -9   5   7       93.36      189.89     34.64 o 
  -8   5   7      259.01      305.30     76.89 o 
  -7   5   7      140.25      153.32     25.73 o 
  -6   5   7       58.27       36.16     15.47 o 
  -5   5   7      804.46      744.95     31.07 o 
  -4   5   7       26.83       32.33     10.12 o 
  -3   5   7       10.69        2.77      7.58 o 
  -2   5   7      524.04      534.59     16.50 o 
  -1   5   7     1432.99     1292.93     69.33 o 
   0   5   7      768.81      763.60     27.81 o 
   1   5   7      304.78      319.09     16.54 o 
   2   5   7      324.34      346.12     18.06 o 
   3   5   7      486.62      452.95     20.74 o 
   4   5   7      629.48      628.88     24.87 o 
   5   5   7       65.95       76.54     14.85 o 
   6   5   7      688.11      657.49     30.53 o 
   7   5   7      373.57      373.61     30.65 o 
   8   5   7      111.12      103.96     20.93 o 
   9   5   7       27.73        2.16     25.04 o 
  -8   6   7       78.41      110.87     33.37 o 
  -7   6   7      235.79      163.98     35.12 o 
  -6   6   7      536.51      570.30     54.59 o 
  -5   6   7        5.53       -6.63     11.33 o 
  -4   6   7      508.72      524.48     48.81 o 
  -3   6   7       68.38       44.02     15.44 o 
  -2   6   7        5.91        5.07     14.57 o 
  -1   6   7     1871.88     1697.98    155.40 o 
   0   6   7      780.23      750.14     58.31 o 
   1   6   7       39.79       20.11     14.81 o 
   2   6   7      136.01      142.21     18.43 o 
   3   6   7      305.28      320.42     27.46 o 
   4   6   7      651.64      609.89     42.36 o 
   5   6   7      156.51      147.64     20.36 o 
   6   6   7      420.74      427.75     33.02 o 
   7   6   7      118.62      119.90     26.33 o 
   8   6   7      133.40       96.66     25.23 o 
  -7   7   7       39.62       28.67     28.90 o 
  -6   7   7        4.56       15.51     26.36 o 
  -5   7   7       42.38       67.37     20.61 o 
  -4   7   7        1.12        5.82     15.88 o 
  -3   7   7       57.44       50.74     16.89 o 
  -2   7   7       11.68        6.61     15.47 o 
  -1   7   7       16.94       36.68     16.12 o 
   0   7   7      297.77      375.03     67.03 o 
   1   7   7       86.96       81.73     17.30 o 
   2   7   7       93.75      126.15     18.87 o 
   3   7   7      178.96      207.65     21.74 o 
   4   7   7       40.36       32.78     17.56 o 
   5   7   7       36.76       25.91     17.83 o 
   6   7   7       18.90       35.30     23.45 o 
   7   7   7        8.08       23.94     22.73 o 
  -4   8   7       16.73       32.66     20.67 o 
  -3   8   7        3.00       31.23     18.58 o 
  -2   8   7       14.72       30.66     17.03 o 
  -1   8   7       56.95       66.04     20.94 o 
   0   8   7       24.85       16.46     16.91 o 
   1   8   7        4.28       18.19     17.11 o 
   2   8   7       13.69       33.51     18.22 o 
   3   8   7       22.62       55.04     19.25 o 
   4   8   7        0.75        9.77     17.75 o 
 -11   0   8        6.37       -8.90     25.64 o 
 -10   0   8       81.32       81.24     29.97 o 
  -9   0   8       35.14       65.91     24.28 o 
  -8   0   8      189.39      148.59     42.20 o 
  -7   0   8      259.34      264.35     42.41 o 
  -6   0   8        3.69        8.37     16.19 o 
  -5   0   8     2660.65     2684.15     86.90 o 
  -4   0   8     7387.49     7524.54    307.07 o 
  -3   0   8     5701.18     6280.63    181.14 o 
  -2   0   8      420.45      472.11     24.46 o 
  -1   0   8       28.60       17.75     11.99 o 
   0   0   8     1842.11     1648.63     52.21 o 
   1   0   8     3187.92     2977.00     88.05 o 
   2   0   8     5425.99     5077.92    146.87 o 
   3   0   8       12.46       27.53     13.90 o 
   4   0   8    11928.50    12451.90    495.53 o 
   5   0   8    11881.96    12084.15    345.31 o 
   6   0   8       45.52       84.86     19.86 o 
   7   0   8        0.54       12.52     24.90 o 
   8   0   8       88.94      122.82     25.45 o 
   9   0   8      780.37      691.55     44.48 o 
  10   0   8       98.16       63.51     26.63 o 
  11   0   8       10.20       62.13     28.72 o 
 -11   1   8       18.78        3.94     21.01 o 
 -10   1   8       43.21        2.28     20.71 o 
  -9   1   8      346.42      401.80     28.98 o 
  -8   1   8       25.05       18.16     15.64 o 
  -7   1   8      247.79      276.47     20.64 o 
  -6   1   8      411.34      460.74     22.38 o 
  -5   1   8     1909.94     1949.42     54.58 o 
  -4   1   8      619.66      722.35     27.19 o 
  -3   1   8      226.73      258.73     14.09 o 
  -2   1   8      999.25      943.78     30.40 o 
  -1   1   8     1287.76     1184.00     33.55 o 
   0   1   8     4153.74     3724.27     76.05 o 
   1   1   8     1690.68     1489.24     41.43 o 
   2   1   8      398.36      368.35     13.31 o 
   3   1   8       97.36      102.44      8.83 o 
   4   1   8     1864.28     1770.44     38.37 o 
   5   1   8      339.75      389.25     19.78 o 
   6   1   8      255.86      282.69     19.24 o 
   7   1   8      472.16      490.34     26.07 o 
   8   1   8      137.23      167.70     19.63 o 
   9   1   8      230.85      212.42     21.21 o 
  10   1   8       15.64       17.21     17.62 o 
  11   1   8      111.80      103.49     21.97 o 
 -11   2   8        0.26      -37.48     24.99 o 
 -10   2   8       65.45       57.30     22.05 o 
  -9   2   8       29.09       21.13     22.98 o 
  -8   2   8       76.73       85.69     17.70 o 
  -7   2   8      157.31      172.50     21.53 o 
  -6   2   8       23.67       37.82     15.97 o 
  -5   2   8       55.83       38.61     15.10 o 
  -4   2   8      400.78      409.19     21.18 o 
  -3   2   8      175.63      178.43     12.39 o 
  -2   2   8      116.38      108.17      8.55 o 
  -1   2   8      156.29      175.38     10.41 o 
   0   2   8       94.04      116.82      7.77 o 
   1   2   8       84.04       89.34      7.37 o 
   2   2   8       39.26       47.85      6.75 o 
   3   2   8      198.56      260.26     17.82 o 
   4   2   8       70.18       83.27      8.69 o 
   5   2   8        6.11        1.25      8.28 o 
   6   2   8      122.41      140.98     21.48 o 
   7   2   8       87.37       92.45     17.18 o 
   8   2   8      343.09      366.80     25.08 o 
   9   2   8      102.59      127.15     19.59 o 
  10   2   8       73.86       69.27     19.62 o 
  11   2   8        4.94       -7.89     18.58 o 
 -10   3   8        9.92       14.46     27.58 o 
  -9   3   8       23.99       15.45     17.45 o 
  -8   3   8      136.17      179.26     33.61 o 
  -7   3   8       29.60       25.94     19.36 o 
  -6   3   8      186.72      189.37     35.19 o 
  -5   3   8        6.40       12.83     12.67 o 
  -4   3   8      384.30      404.00     22.20 o 
  -3   3   8      152.22      176.89     13.41 o 
  -2   3   8      905.93      865.03     20.72 o 
  -1   3   8     2371.60     2388.83     43.85 o 
   0   3   8     7984.69     7882.81    131.64 o 
   1   3   8     1396.49     1443.98     29.17 o 
   2   3   8      322.68      373.22     13.74 o 
   3   3   8      228.71      296.12     12.94 o 
   4   3   8       16.11       15.24      8.15 o 
   5   3   8        3.09        7.55      8.91 o 
   6   3   8       41.16       47.88     11.00 o 
   7   3   8      495.09      468.87     22.42 o 
   8   3   8      533.35      549.16     41.25 o 
   9   3   8      575.13      517.41     44.81 o 
  10   3   8        1.67       -9.60     21.10 o 
 -10   4   8      104.99      105.43     26.19 o 
  -9   4   8       98.14       92.85     32.72 o 
  -8   4   8      278.42      290.14     30.39 o 
  -7   4   8       29.77       49.23     16.88 o 
  -6   4   8     1195.22     1116.86     36.31 o 
  -5   4   8     1011.54      985.35     38.23 o 
  -4   4   8       70.23       58.91     10.74 o 
  -3   4   8      567.70      563.69     18.02 o 
  -2   4   8      600.54      630.30     17.82 o 
  -1   4   8      271.91      322.19     21.59 o 
   0   4   8      660.95      773.91     30.54 o 
   1   4   8      177.34      197.39     13.03 o 
   2   4   8       64.62       64.90      8.86 o 
   3   4   8       25.17       25.48      9.12 o 
   4   4   8       74.22       77.61     11.27 o 
   5   4   8       31.40       20.73     13.56 o 
   6   4   8      908.44      785.64     44.31 o 
   7   4   8      583.65      565.32     29.24 o 
   8   4   8      262.10      264.06     23.98 o 
   9   4   8       28.76       17.21     18.46 o 
  10   4   8        3.13        6.62     19.83 o 
  -9   5   8      168.47      215.04     58.39 o 
  -8   5   8       17.83       26.94     25.53 o 
  -7   5   8      400.23      439.18     30.62 o 
  -6   5   8       81.44       61.71     12.08 o 
  -5   5   8      132.14      153.32     13.77 o 
  -4   5   8      192.74      227.26     17.71 o 
  -3   5   8        8.55       -4.36      8.69 o 
  -2   5   8      429.17      392.13     16.25 o 
  -1   5   8      321.05      332.70     16.36 o 
   0   5   8      356.07      390.52     20.83 o 
   1   5   8      446.18      478.45     20.22 o 
   2   5   8       22.06       38.84     11.55 o 
   3   5   8      232.71      250.45     20.42 o 
   4   5   8       47.91       69.53     13.88 o 
   5   5   8       45.45       62.04     14.44 o 
   6   5   8       72.50       88.74     17.10 o 
   7   5   8       64.95       47.94     31.74 o 
   8   5   8       16.17       23.66     18.34 o 
   9   5   8       59.84       39.80     26.29 o 
  -8   6   8        0.18       24.17     28.94 o 
  -7   6   8       22.77       -1.60     25.34 o 
  -6   6   8      112.43      123.58     22.69 o 
  -5   6   8       98.35      108.59     18.61 o 
  -4   6   8       84.55       94.95     20.95 o 
  -3   6   8       22.64       10.04     10.22 o 
  -2   6   8      138.80      169.32     40.98 o 
  -1   6   8       12.18       61.71     23.15 o 
   0   6   8       15.31       28.19     14.94 o 
   1   6   8       64.60       60.74     16.05 o 
   2   6   8       20.05       28.42     16.53 o 
   3   6   8       67.03       55.35     16.56 o 
   4   6   8       16.89       34.00     17.07 o 
   5   6   8      128.50      140.25     20.29 o 
   6   6   8      229.67      217.68     28.32 o 
   7   6   8      105.15      127.09     26.18 o 
   8   6   8       18.20       15.52     21.13 o 
  -7   7   8        2.19       25.31     48.75 o 
  -6   7   8       10.45       19.56     19.36 o 
  -5   7   8        9.47       -3.01     18.37 o 
  -4   7   8      139.85       88.48     26.27 o 
  -3   7   8      272.15      248.69     27.92 o 
  -2   7   8        0.98        5.73     14.69 o 
  -1   7   8        0.83       -5.40     14.62 o 
   0   7   8      197.30      202.96     21.31 o 
   1   7   8       94.53      144.12     18.52 o 
   2   7   8      179.65      123.99     26.84 o 
   3   7   8      393.18      362.27     26.25 o 
   4   7   8       39.57       18.34     17.88 o 
   5   7   8      104.28       89.02     20.28 o 
   6   7   8      109.38      150.01     28.03 o 
  -4   8   8       10.75      -27.45     18.30 o 
  -3   8   8      149.59      131.72     26.00 o 
  -2   8   8      161.42      167.25     21.38 o 
  -1   8   8       14.36       43.48     17.93 o 
   0   8   8      239.35      207.00     22.76 o 
   1   8   8       12.29        1.36     20.98 o 
   2   8   8       22.93       34.06     18.24 o 
   3   8   8       22.06       38.26     32.05 o 
   4   8   8       58.80       45.48     19.50 o 
 -11   0   9       40.82       44.50     29.56 o 
 -10   0   9      208.23      177.19     36.92 o 
  -9   0   9       51.29       16.47     21.98 o 
  -8   0   9      267.54      267.86     35.58 o 
  -7   0   9      175.94      121.24     23.12 o 
  -6   0   9       15.18       47.29     17.91 o 
  -5   0   9       22.40       13.42     24.26 o 
  -4   0   9     3354.25     3258.33    100.99 o 
  -3   0   9     1054.62     1145.71     48.45 o 
  -2   0   9        0.87       -0.45     14.84 o 
  -1   0   9       57.45       47.29     10.86 o 
   0   0   9       30.20       21.88     20.02 o 
   1   0   9       18.44       20.11     11.27 o 
   2   0   9      166.11      160.92     16.20 o 
   3   0   9       18.39       42.32     14.12 o 
   4   0   9      267.61      265.38     32.84 o 
   5   0   9      654.76      621.22     34.07 o 
   6   0   9       29.35       29.39     17.49 o 
   7   0   9      151.46      166.71     25.25 o 
   8   0   9        0.35       18.39     21.75 o 
   9   0   9       61.37       75.10     25.22 o 
  10   0   9       86.08       65.46     26.18 o 
  11   0   9        0.61       12.72     25.87 o 
 -11   1   9       84.74       87.73     29.10 o 
 -10   1   9       31.86       36.28     17.99 o 
  -9   1   9      120.33      131.31     20.02 o 
  -8   1   9       80.47       95.58     17.43 o 
  -7   1   9      725.87      711.59     28.83 o 
  -6   1   9      390.89      448.22     25.68 o 
  -5   1   9     1213.96     1296.28     35.77 o 
  -4   1   9     2114.54     2209.46     51.56 o 
  -3   1   9     3000.68     2950.67     64.03 o 
  -2   1   9     1522.56     1515.18     42.56 o 
  -1   1   9     3806.87     3574.51     85.98 o 
   0   1   9     1262.72     1125.46     26.75 o 
   1   1   9       67.80       66.67     12.34 o 
   2   1   9     1822.95     1649.08     34.38 o 
   3   1   9      532.50      526.78     16.72 o 
   4   1   9     6475.69     6390.16    118.58 o 
   5   1   9      200.45      233.03     16.56 o 
   6   1   9      518.17      542.12     24.93 o 
   7   1   9      260.91      249.53     23.60 o 
   8   1   9      282.50      318.54     23.45 o 
   9   1   9      220.16      176.98     20.41 o 
  10   1   9      267.30      275.46     24.62 o 
  11   1   9      462.10      477.12     35.69 o 
 -11   2   9       81.76       83.72     25.13 o 
 -10   2   9       40.32       52.85     22.55 o 
  -9   2   9        7.40      -21.84     17.85 o 
  -8   2   9      413.06      430.42     38.91 o 
  -7   2   9      562.95      481.78     25.68 o 
  -6   2   9      337.35      373.23     25.93 o 
  -5   2   9      431.50      479.14     24.74 o 
  -4   2   9      239.98      299.63     16.79 o 
  -3   2   9      163.22      209.15     14.45 o 
  -2   2   9       19.22       32.81     10.71 o 
  -1   2   9      814.70      760.75     26.40 o 
   0   2   9     1924.68     1907.12     35.26 o 
   1   2   9     5662.62     5366.68    135.07 o 
   2   2   9     1208.07     1384.60     30.72 o 
   3   2   9     1781.37     1851.14     35.70 o 
   4   2   9      366.52      388.31     15.65 o 
   5   2   9      348.44      346.33     16.13 o 
   6   2   9      380.99      381.01     22.43 o 
   7   2   9       89.48      129.99     18.29 o 
   8   2   9     1465.33     1283.12     62.13 o 
   9   2   9       60.92       46.74     17.38 o 
  10   2   9       37.52       33.58     18.21 o 
  11   2   9       40.08       68.78     20.85 o 
 -10   3   9       35.82       27.05     22.75 o 
  -9   3   9       35.91       53.45     18.67 o 
  -8   3   9      121.29      165.56     19.97 o 
  -7   3   9       87.74       97.48     17.45 o 
  -6   3   9      177.01      218.16     18.83 o 
  -5   3   9       19.12       33.55     15.97 o 
  -4   3   9      239.51      255.83     16.10 o 
  -3   3   9      216.94      302.84     18.55 o 
  -2   3   9      487.58      447.18     14.75 o 
  -1   3   9      567.90      559.49     15.62 o 
   0   3   9     2343.04     2437.77     44.80 o 
   1   3   9     1021.69     1026.48     22.84 o 
   2   3   9      471.78      469.23     15.30 o 
   3   3   9      133.63      134.17     10.03 o 
   4   3   9      282.56      279.47     15.41 o 
   5   3   9      121.48      138.65     11.75 o 
   6   3   9      306.48      305.81     15.94 o 
   7   3   9      798.52      766.68     36.50 o 
   8   3   9      446.16      416.19     36.91 o 
   9   3   9       64.83       66.94     19.51 o 
  10   3   9        0.28       11.31     38.12 o 
 -10   4   9       95.36       57.15     33.16 o 
  -9   4   9      111.94      114.84     25.19 o 
  -8   4   9        3.56      -24.45     25.21 o 
  -7   4   9      132.49      138.46     22.64 o 
  -6   4   9      231.14      229.62     40.16 o 
  -5   4   9      149.39      162.26     17.98 o 
  -4   4   9       20.27       12.94     11.04 o 
  -3   4   9       67.66       75.51      9.70 o 
  -2   4   9      188.00      200.54     16.80 o 
  -1   4   9      299.23      295.29     12.24 o 
   0   4   9      232.67      274.20     28.03 o 
   1   4   9        0.98       -0.26      8.68 o 
   2   4   9       29.45       32.36      8.37 o 
   3   4   9      124.79      119.41     11.78 o 
   4   4   9      158.36      173.11     12.85 o 
   5   4   9      159.75      169.69     13.88 o 
   6   4   9      306.20      314.92     32.84 o 
   7   4   9        3.22        1.76     12.71 o 
   8   4   9       51.08       34.85     21.58 o 
   9   4   9       77.80       77.34     22.34 o 
  10   4   9       11.79        7.63     20.15 o 
  -9   5   9      154.86       83.80     52.20 o 
  -8   5   9      206.80      190.77     25.35 o 
  -7   5   9      775.23      757.71     32.39 o 
  -6   5   9      134.18      145.08     18.56 o 
  -5   5   9      431.50      414.36     25.76 o 
  -4   5   9      569.43      578.39     29.74 o 
  -3   5   9       71.33       74.57     10.45 o 
  -2   5   9       94.22      101.07      9.63 o 
  -1   5   9      184.93      199.53     23.03 o 
   0   5   9      896.31      881.77     32.21 o 
   1   5   9      427.32      387.68     26.04 o 
   2   5   9       64.09       65.88     12.58 o 
   3   5   9     1068.58     1052.52     60.75 o 
   4   5   9      386.22      384.01     32.98 o 
   5   5   9      278.98      294.81     32.81 o 
   6   5   9      114.75      116.53     19.83 o 
   7   5   9        9.81       16.42     16.39 o 
   8   5   9       76.49       74.23     19.05 o 
   9   5   9       73.19       50.69     26.68 o 
  -8   6   9      163.40      162.41     34.57 o 
  -7   6   9       56.47      102.15     30.75 o 
  -6   6   9      514.93      507.56     36.81 o 
  -5   6   9      180.24      205.35     25.36 o 
  -4   6   9       19.43       14.57     17.32 o 
  -3   6   9      434.92      449.88     30.19 o 
  -2   6   9     1540.95     1482.21     65.90 o 
  -1   6   9     1639.07     1488.06    129.30 o 
   0   6   9      104.43      106.39     16.73 o 
   1   6   9      367.90      386.89     35.26 o 
   2   6   9      753.45      660.84     60.93 o 
   3   6   9      251.20      227.86     30.94 o 
   4   6   9       41.35       52.45     25.14 o 
   5   6   9      145.05      124.73     20.27 o 
   6   6   9      778.70      715.91     51.90 o 
   7   6   9      235.50      188.46     44.54 o 
   8   6   9        8.66       12.01     30.44 o 
  -6   7   9        2.20       12.44     20.29 o 
  -5   7   9       11.53        0.49     18.52 o 
  -4   7   9       17.27        2.09     18.82 o 
  -3   7   9       39.45       64.64     15.58 o 
  -2   7   9       11.30       -4.19     25.28 o 
  -1   7   9        0.85       -7.77     15.01 o 
   0   7   9        4.52       16.06     15.29 o 
   1   7   9       72.51       53.15     25.71 o 
   2   7   9       25.67       46.82     17.26 o 
   3   7   9       47.40       62.42     18.02 o 
   4   7   9        6.10       -4.55     16.64 o 
   5   7   9        4.10        4.05     23.12 o 
   6   7   9       32.92       43.71     38.86 o 
  -4   8   9       16.47       52.43     26.85 o 
  -3   8   9       50.20       57.80     29.93 o 
  -2   8   9       38.35       83.22     23.65 o 
  -1   8   9        3.37       -4.04     16.10 o 
   0   8   9        8.39       33.72     17.24 o 
   1   8   9       13.57        6.16     16.56 o 
   2   8   9       41.04       33.86     18.13 o 
   3   8   9        9.51        7.28     17.52 o 
   4   8   9        4.83       13.29     20.03 o 
 -11   0  10        4.68      -23.98     41.47 o 
 -10   0  10        1.40       14.52     37.19 o 
  -9   0  10        8.68       11.39     32.02 o 
  -8   0  10      181.65      191.71     27.85 o 
  -7   0  10        6.45       16.57     31.83 o 
  -6   0  10      599.68      644.14     49.98 o 
  -5   0  10     1163.34     1159.16     60.61 o 
  -4   0  10     6142.48     6057.71    177.69 o 
  -3   0  10      637.32      664.86     60.46 o 
  -2   0  10      518.53      507.86     39.53 o 
  -1   0  10     1573.94     1515.88     48.22 o 
   0   0  10      193.75      202.97     14.75 o 
   1   0  10     1099.48     1005.16     42.16 o 
   2   0  10     2999.34     2846.87     86.52 o 
   3   0  10      134.07      133.96     16.89 o 
   4   0  10     2482.32     2458.91    113.23 o 
   5   0  10       10.17      -14.01     14.97 o 
   6   0  10      279.44      291.23     27.64 o 
   7   0  10       15.80        4.36     19.19 o 
   8   0  10      547.41      610.23     42.80 o 
   9   0  10       32.26       37.19     22.66 o 
  10   0  10       80.75      102.03     29.31 o 
  11   0  10       51.08       53.70     28.09 o 
 -11   1  10      134.69      140.25     34.09 o 
 -10   1  10       76.69       82.73     25.00 o 
  -9   1  10      369.03      369.83     32.69 o 
  -8   1  10       41.53       37.33     19.23 o 
  -7   1  10      665.33      619.20     31.64 o 
  -6   1  10      359.04      377.02     24.91 o 
  -5   1  10      556.50      610.12     24.08 o 
  -4   1  10      180.98      228.43     15.34 o 
  -3   1  10      459.34      567.47     21.32 o 
  -2   1  10      706.45      695.81     25.81 o 
  -1   1  10      923.38      878.35     27.83 o 
   0   1  10      241.74      250.56     11.44 o 
   1   1  10       38.66       38.06      6.50 o 
   2   1  10     1448.85     1373.15     29.88 o 
   3   1  10     1068.38     1041.34     25.12 o 
   4   1  10     2499.13     2465.98     50.45 o 
   5   1  10      275.72      278.25     17.62 o 
   6   1  10       36.38       38.31     13.75 o 
   7   1  10        4.87       15.93     16.96 o 
   8   1  10       98.62       88.39     17.65 o 
   9   1  10      495.00      530.40     29.35 o 
  10   1  10       71.25       72.86     18.96 o 
  11   1  10       19.01       -4.34     26.71 o 
 -11   2  10       24.76       18.20     30.83 o 
 -10   2  10       14.31       53.80     22.78 o 
  -9   2  10        6.20       14.15     16.61 o 
  -8   2  10      101.05      120.86     19.13 o 
  -7   2  10      404.23      434.41     27.84 o 
  -6   2  10       17.65       18.51     16.65 o 
  -5   2  10      165.45      191.63     16.05 o 
  -4   2  10       77.08      106.52     16.35 o 
  -3   2  10       47.78       50.34     13.93 o 
  -2   2  10      319.08      332.32     18.69 o 
  -1   2  10        2.41       -4.48      6.17 o 
   0   2  10      323.75      339.62     13.46 o 
   1   2  10       93.93      100.04      8.49 o 
   2   2  10      337.83      335.65     13.61 o 
   3   2  10      369.59      368.50     14.32 o 
   4   2  10       38.41       33.91      7.29 o 
   5   2  10        5.41        2.98      7.32 o 
   6   2  10       71.52       68.24     15.45 o 
   7   2  10       10.90       14.74     16.07 o 
   8   2  10      558.27      568.04     30.06 o 
   9   2  10       41.36       38.27     17.20 o 
  10   2  10       14.66       13.77     20.31 o 
  11   2  10       69.05       87.21     21.51 o 
 -10   3  10       21.25       67.53     31.34 o 
  -9   3  10       43.85       40.74     21.91 o 
  -8   3  10      435.13      413.87     29.97 o 
  -7   3  10       50.74       37.69     19.08 o 
  -6   3  10      408.73      431.77     36.97 o 
  -5   3  10      142.67      162.97     16.05 o 
  -4   3  10      156.34      153.99     14.08 o 
  -3   3  10      291.56      314.90     24.39 o 
  -2   3  10       22.87       29.81      7.36 o 
  -1   3  10     1201.86     1197.39     25.46 o 
   0   3  10     3475.25     3601.17     63.50 o 
   1   3  10      701.37      787.54     21.71 o 
   2   3  10      627.94      602.92     17.19 o 
   3   3  10      271.70      311.89     13.26 o 
   4   3  10       94.23      101.24     11.03 o 
   5   3  10      642.06      609.64     19.98 o 
   6   3  10      647.43      673.60     22.07 o 
   7   3  10      759.10      726.64     31.80 o 
   8   3  10      351.64      319.68     24.81 o 
   9   3  10       30.31       31.13     22.38 o 
  10   3  10        5.23       39.55     22.08 o 
 -10   4  10       52.09       59.15     33.79 o 
  -9   4  10        3.92       26.02     29.20 o 
  -8   4  10      100.03      148.76     32.69 o 
  -7   4  10      107.32      128.34     22.36 o 
  -6   4  10      298.16      337.34     22.02 o 
  -5   4  10      740.88      762.13     28.21 o 
  -4   4  10       54.31       57.65     10.54 o 
  -3   4  10      304.16      338.59     14.89 o 
  -2   4  10      519.15      511.27     16.46 o 
  -1   4  10     2352.99     2557.11     70.60 o 
   0   4  10       23.27       21.32      9.81 o 
   1   4  10       16.07       28.56      7.94 o 
   2   4  10      548.95      559.75     17.58 o 
   3   4  10      396.81      401.86     22.54 o 
   4   4  10      272.20      288.13     15.20 o 
   5   4  10      986.73      918.00     25.83 o 
   6   4  10      404.22      419.57     26.58 o 
   7   4  10      842.38      813.71     38.43 o 
   8   4  10       40.39       39.17     18.87 o 
   9   4  10      258.46      244.97     25.27 o 
  10   4  10       30.75       34.70     20.93 o 
  -9   5  10       95.15       96.89     33.29 o 
  -8   5  10        7.14        9.90     21.03 o 
  -7   5  10      400.19      406.42     29.83 o 
  -6   5  10       23.92        8.49     12.24 o 
  -5   5  10      186.32      178.42     20.11 o 
  -4   5  10      108.39      130.02     12.63 o 
  -3   5  10      100.86      124.83     11.28 o 
  -2   5  10      471.40      433.15     19.08 o 
  -1   5  10       27.49       40.88     10.92 o 
   0   5  10      234.54      270.42     16.01 o 
   1   5  10       28.37       29.76     13.60 o 
   2   5  10        6.34        3.00     11.00 o 
   3   5  10      147.85      152.91     16.62 o 
   4   5  10      136.92      156.63     15.71 o 
   5   5  10       70.04      107.86     15.38 o 
   6   5  10       54.93       73.13     17.96 o 
   7   5  10      222.17      224.73     28.68 o 
   8   5  10       18.74       27.16     18.02 o 
   9   5  10       35.70       -0.72     27.01 o 
  -8   6  10       69.99      105.38     49.61 o 
  -7   6  10        3.69       28.18     27.36 o 
  -6   6  10       52.25       48.41     37.62 o 
  -5   6  10      240.45      233.77     53.11 o 
  -4   6  10       16.56       -3.75     14.03 o 
  -3   6  10       55.58       59.71     15.80 o 
  -2   6  10      125.21      145.88     22.48 o 
  -1   6  10      122.83      182.72     38.43 o 
   0   6  10        5.90       31.60     14.60 o 
   1   6  10       12.11       -8.36     14.32 o 
   2   6  10      164.21      176.80     19.08 o 
   3   6  10        3.06       17.64     14.41 o 
   4   6  10       63.99       74.28     17.62 o 
   5   6  10       26.97       46.71     17.23 o 
   6   6  10      106.03      154.50     28.75 o 
   7   6  10        2.73       45.87     22.38 o 
   8   6  10       35.55       42.52     22.74 o 
  -6   7  10       29.98       14.03     20.88 o 
  -5   7  10       20.10       36.67     20.51 o 
  -4   7  10        2.46        6.07     21.97 o 
  -3   7  10       93.90       74.37     21.38 o 
  -2   7  10       95.34       70.06     21.74 o 
  -1   7  10        3.89       19.73     19.91 o 
   0   7  10       16.36        6.71     13.94 o 
   1   7  10       63.82       68.77     17.28 o 
   2   7  10       36.99       48.93     17.20 o 
   3   7  10       36.89       35.37     17.32 o 
   4   7  10       19.52       16.33     16.83 o 
   5   7  10      116.03       92.65     25.77 o 
   6   7  10      170.71      158.92     31.81 o 
  -4   8  10      160.76      178.68     27.21 o 
  -3   8  10       29.07       49.56     22.14 o 
  -2   8  10      291.78      323.79     53.00 o 
  -1   8  10       14.17       28.36     17.36 o 
   0   8  10      118.36       73.44     18.57 o 
   1   8  10       61.96       89.87     20.10 o 
   2   8  10       30.50       62.37     19.73 o 
   3   8  10       15.32        5.54     17.05 o 
   4   8  10       20.86       24.74     44.79 o 
 -11   0  11      154.47       74.14     48.40 o 
 -10   0  11        1.14        2.35     39.69 o 
  -9   0  11        5.84      -26.92     33.14 o 
  -8   0  11        0.32       -2.94     35.06 o 
  -7   0  11       10.06       14.37     32.05 o 
  -6   0  11       57.90       40.52     20.58 o 
  -5   0  11        0.92       32.36     23.79 o 
  -4   0  11       90.28       98.22     19.20 o 
  -3   0  11     1613.22     1556.14     53.53 o 
  -2   0  11        0.00      -17.72     11.81 o 
  -1   0  11       35.81       44.03     10.91 o 
   0   0  11       15.95       23.34     11.11 o 
   1   0  11      163.60      165.34     16.52 o 
   2   0  11        0.05       16.13     21.15 o 
   3   0  11      228.34      248.94     20.65 o 
   4   0  11      130.21      168.25     20.35 o 
   5   0  11       79.34       68.54     18.13 o 
   6   0  11        2.22        2.81     29.69 o 
   7   0  11       66.81      102.64     24.43 o 
   8   0  11       58.39       71.43     23.75 o 
   9   0  11       12.82      -18.16     21.05 o 
  10   0  11      296.40      236.44     34.06 o 
  11   0  11       11.03      -19.66     24.98 o 
 -11   1  11       28.98       68.11     31.90 o 
 -10   1  11       24.84       14.62     21.96 o 
  -9   1  11      396.52      383.52     30.87 o 
  -8   1  11       28.59       44.66     20.62 o 
  -7   1  11       22.22       -0.44     18.24 o 
  -6   1  11        8.16       24.60     14.32 o 
  -5   1  11     1002.24     1117.71     33.25 o 
  -4   1  11      439.16      498.21     25.13 o 
  -3   1  11      383.42      355.98     20.50 o 
  -2   1  11      662.37      658.25     25.30 o 
  -1   1  11     1283.54     1217.02     35.13 o 
   0   1  11      547.20      506.40     16.22 o 
   1   1  11      709.56      629.23     48.45 o 
   2   1  11      600.19      590.51     17.42 o 
   3   1  11     2714.13     2836.73     55.90 o 
   4   1  11      903.63      932.29     24.40 o 
   5   1  11      544.35      526.62     23.08 o 
   6   1  11      244.38      250.14     18.69 o 
   7   1  11        1.05        5.78     16.66 o 
   8   1  11      204.85      220.44     20.90 o 
   9   1  11       76.89       63.45     17.33 o 
  10   1  11      169.66      168.77     21.86 o 
  11   1  11       76.98       61.98     20.19 o 
 -11   2  11        4.23        1.70     30.21 o 
 -10   2  11       27.00       30.12     48.12 o 
  -9   2  11      175.11      167.54     24.82 o 
  -8   2  11      346.65      352.46     28.69 o 
  -7   2  11      299.41      307.97     26.26 o 
  -6   2  11     1137.90     1160.27     36.04 o 
  -5   2  11       74.58       44.66     22.12 o 
  -4   2  11      225.68      270.08     15.73 o 
  -3   2  11      762.44      727.10     28.93 o 
  -2   2  11     2561.44     2656.09     68.46 o 
  -1   2  11      586.76      595.60     32.17 o 
   0   2  11     9029.55     8568.43    156.36 o 
   1   2  11     1007.61     1102.36     25.96 o 
   2   2  11     1098.25     1176.13     24.83 o 
   3   2  11     1646.32     1479.94     32.91 o 
   4   2  11      597.61      589.51     28.71 o 
   5   2  11      261.86      288.15     13.30 o 
   6   2  11       74.50       93.21     12.42 o 
   7   2  11      483.38      456.96     26.32 o 
   8   2  11      731.37      747.07     34.73 o 
   9   2  11      104.28      114.27     19.55 o 
  10   2  11        3.46       22.58     18.01 o 
  11   2  11       86.80       97.12     21.99 o 
 -10   3  11        7.00       14.74     30.76 o 
  -9   3  11       26.27        6.86     27.81 o 
  -8   3  11        0.18       74.12     27.52 o 
  -7   3  11      236.75      246.00     21.40 o 
  -6   3  11      367.85      353.60     43.98 o 
  -5   3  11      129.46      128.52     15.42 o 
  -4   3  11        5.86        7.90     11.65 o 
  -3   3  11       60.17       65.98     10.49 o 
  -2   3  11      943.33      997.60     24.61 o 
  -1   3  11      501.35      530.45     15.60 o 
   0   3  11      863.05      897.48     21.18 o 
   1   3  11     2062.90     2132.04     44.67 o 
   2   3  11      316.24      321.27     18.62 o 
   3   3  11      620.93      584.02     17.42 o 
   4   3  11       59.66       63.72      9.57 o 
   5   3  11      444.55      452.36     17.38 o 
   6   3  11      288.67      316.52     19.06 o 
   7   3  11      485.39      487.85     29.20 o 
   8   3  11      188.23      178.37     24.10 o 
   9   3  11       23.19       15.09     18.77 o 
  10   3  11       29.09       17.51     21.67 o 
 -10   4  11       19.62       33.40     36.68 o 
  -9   4  11        6.50       13.30     22.99 o 
  -8   4  11       19.06       30.62     37.26 o 
  -7   4  11       58.72       39.87     22.17 o 
  -6   4  11      121.33      141.96     17.52 o 
  -5   4  11        3.22        4.92     23.91 o 
  -4   4  11       56.57       61.20     12.41 o 
  -3   4  11      257.42      231.68     12.96 o 
  -2   4  11      483.21      500.23     16.55 o 
  -1   4  11      189.50      197.69     11.75 o 
   0   4  11       32.40       32.89      9.34 o 
   1   4  11      123.84      131.66      9.93 o 
   2   4  11      129.46      110.26     10.26 o 
   3   4  11       79.26       92.15     10.91 o 
   4   4  11      122.89      114.01     12.36 o 
   5   4  11       13.45       13.47     10.78 o 
   6   4  11      306.91      310.94     23.28 o 
   7   4  11       36.70       48.88     14.04 o 
   8   4  11       36.53       40.60     19.08 o 
   9   4  11       22.32       -0.16     19.07 o 
  10   4  11        2.72      -22.31     19.45 o 
  -9   5  11      112.87      166.66     64.21 o 
  -8   5  11       64.16       72.36     22.32 o 
  -7   5  11      835.24      886.34     39.41 o 
  -6   5  11       29.92       37.81     13.64 o 
  -5   5  11       40.55       43.17     14.64 o 
  -4   5  11      136.13      141.45     13.22 o 
  -3   5  11      593.45      576.96     22.40 o 
  -2   5  11     1241.22     1201.12     31.18 o 
  -1   5  11       39.44       41.96     11.35 o 
   0   5  11       39.94       31.19     10.88 o 
   1   5  11      389.56      381.41     21.78 o 
   2   5  11      310.43      328.99     18.76 o 
   3   5  11       72.57       76.00     13.76 o 
   4   5  11      329.25      353.99     22.39 o 
   5   5  11      331.24      340.84     27.10 o 
   6   5  11      126.93       91.39     18.43 o 
   7   5  11       77.00       40.23     17.21 o 
   8   5  11      255.43      263.28     34.26 o 
   9   5  11      112.68      105.70     34.91 o 
  -8   6  11      266.96      206.40     37.33 o 
  -7   6  11       87.59       63.37     29.45 o 
  -6   6  11       89.76       95.04     29.30 o 
  -5   6  11      209.87      237.07     26.55 o 
  -4   6  11       61.30       52.38     34.47 o 
  -3   6  11      115.35      117.40     17.59 o 
  -2   6  11      421.91      373.94     24.16 o 
  -1   6  11      305.34      250.52     38.48 o 
   0   6  11     1214.63     1121.07    115.16 o 
   1   6  11       37.88       28.70     14.77 o 
   2   6  11      902.71      866.23     70.75 o 
   3   6  11       21.97       34.42     15.96 o 
   4   6  11      738.62      688.56     31.51 o 
   5   6  11      190.71      145.62     25.50 o 
   6   6  11      534.49      508.66     62.72 o 
   7   6  11       53.87       44.22     23.38 o 
   8   6  11      146.09      149.84     32.70 o 
  -6   7  11        2.43      -21.78     25.33 o 
  -5   7  11       13.69        6.37     19.60 o 
  -4   7  11        8.56       -8.61     17.86 o 
  -3   7  11       79.51       81.75     21.73 o 
  -2   7  11      140.66      138.02     18.61 o 
  -1   7  11      134.49       92.53     17.01 o 
   0   7  11       16.20        2.47     14.85 o 
   1   7  11       43.73       65.76     19.14 o 
   2   7  11       28.12       54.53     16.82 o 
   3   7  11       35.03       28.23     16.88 o 
   4   7  11       35.82       21.53     16.79 o 
   5   7  11       11.70      -31.77     21.18 o 
   6   7  11       89.51       99.63     33.66 o 
  -4   8  11       26.52       54.11     22.34 o 
  -3   8  11       16.06        5.69     23.38 o 
  -2   8  11       10.11       64.82     21.83 o 
  -1   8  11        2.08       35.17     20.73 o 
   0   8  11       10.60       -7.45     21.15 o 
   1   8  11        4.61       -2.20     21.05 o 
   2   8  11       25.31       56.48     20.99 o 
   3   8  11       18.05       17.25     21.15 o 
   4   8  11       12.66      -12.98     21.37 o 
 -11   0  12        0.00       18.53     30.30 o 
 -10   0  12      224.99      183.00     51.47 o 
  -9   0  12        2.11        5.20     36.88 o 
  -8   0  12      202.51      179.60     30.77 o 
  -7   0  12      111.37       95.60     25.31 o 
  -6   0  12      283.94      300.69     29.15 o 
  -5   0  12      881.84      875.03     40.90 o 
  -4   0  12     6448.98     6774.79    197.92 o 
  -3   0  12     1631.26     1577.39     54.80 o 
  -2   0  12     3158.29     3331.78     99.82 o 
  -1   0  12       26.81       24.87     10.71 o 
   0   0  12      543.31      535.40     24.10 o 
   1   0  12      965.00     1040.71     38.28 o 
   2   0  12      775.85      835.39     34.67 o 
   3   0  12    17805.06    18230.73    511.14 o 
   4   0  12     3412.29     3750.93    115.74 o 
   5   0  12      335.69      394.65     29.30 o 
   6   0  12      257.30      242.21     26.14 o 
   7   0  12     1745.30     1837.49     71.47 o 
   8   0  12      218.41      196.52     35.40 o 
   9   0  12       87.38       63.59     24.69 o 
  10   0  12       71.87       75.38     30.94 o 
  11   0  12      190.27      225.48     46.02 o 
 -11   1  12      175.95      193.30     30.64 o 
 -10   1  12        3.18      -17.01     21.73 o 
  -9   1  12       78.66       61.54     19.04 o 
  -8   1  12       28.50       15.41     17.07 o 
  -7   1  12      629.95      632.55     29.54 o 
  -6   1  12      193.30      156.67     17.65 o 
  -5   1  12      455.19      416.29     21.41 o 
  -4   1  12     1415.19     1408.66     39.63 o 
  -3   1  12       25.12       33.63     13.26 o 
  -2   1  12      829.86      807.66     28.62 o 
  -1   1  12      543.73      513.68     21.16 o 
   0   1  12      512.83      518.72     21.14 o 
   1   1  12     4600.97     4379.91     81.41 o 
   2   1  12     1080.36     1123.90     26.14 o 
   3   1  12     1504.32     1442.53     32.19 o 
   4   1  12       54.87       41.18      8.49 o 
   5   1  12      374.60      346.55     19.89 o 
   6   1  12      185.00      181.09     17.36 o 
   7   1  12      182.98      148.13     21.02 o 
   8   1  12      308.95      306.32     23.36 o 
   9   1  12      136.95      112.93     25.38 o 
  10   1  12      135.72      144.14     23.29 o 
  11   1  12      122.12      120.91     22.00 o 
 -11   2  12        5.35       35.90     25.23 o 
 -10   2  12      106.11      103.06     26.02 o 
  -9   2  12        6.66        3.34     39.14 o 
  -8   2  12      359.77      308.97     24.18 o 
  -7   2  12       11.11       13.18     19.13 o 
  -6   2  12       67.38       63.15     16.26 o 
  -5   2  12       40.88       40.12     12.84 o 
  -4   2  12       95.74      109.59     12.38 o 
  -3   2  12      195.91      201.77     48.20 o 
  -2   2  12       98.82       89.66     13.20 o 
  -1   2  12      209.88      209.59     16.77 o 
   0   2  12      548.52      520.33     25.13 o 
   1   2  12      106.85      118.59      8.43 o 
   2   2  12       77.57       65.04      7.66 o 
   3   2  12       49.05       57.57      7.10 o 
   4   2  12       45.39       47.64     10.01 o 
   5   2  12       18.68       17.83      8.85 o 
   6   2  12      105.00      104.33     13.00 o 
   7   2  12       28.38        8.19     16.30 o 
   8   2  12      170.94      176.79     20.80 o 
   9   2  12       61.54       55.52     20.95 o 
  10   2  12        1.76      -23.31     16.82 o 
 -10   3  12      178.59      167.09     28.15 o 
  -9   3  12        6.31        6.45     21.82 o 
  -8   3  12      605.79      626.41     38.31 o 
  -7   3  12      114.87      119.50     23.10 o 
  -6   3  12       43.10       52.99     15.67 o 
  -5   3  12      380.05      398.84     47.28 o 
  -4   3  12      314.48      338.09     19.25 o 
  -3   3  12        5.76       14.64     10.19 o 
  -2   3  12     1681.52     1778.49     42.82 o 
  -1   3  12      462.34      442.88     15.75 o 
   0   3  12     2113.88     2208.33     41.76 o 
   1   3  12     1246.14     1290.37     35.21 o 
   2   3  12      119.30      134.70      9.83 o 
   3   3  12      334.25      327.30     13.61 o 
   4   3  12        4.66       -2.81      8.76 o 
   5   3  12      370.78      388.92     16.26 o 
   6   3  12     1752.51     1454.96    125.33 o 
   7   3  12      504.29      484.25     36.13 o 
   8   3  12      648.61      589.59     39.21 o 
   9   3  12      204.11      175.93     24.60 o 
  10   3  12       90.35      130.60     25.86 o 
 -10   4  12       69.02       56.82     25.33 o 
  -9   4  12       92.37       85.75     25.57 o 
  -8   4  12      214.38      226.08     27.05 o 
  -7   4  12      182.32      192.88     24.25 o 
  -6   4  12      487.18      523.86     35.91 o 
  -5   4  12       28.26       24.99     14.12 o 
  -4   4  12      371.12      393.14     28.12 o 
  -3   4  12      588.00      574.56     18.69 o 
  -2   4  12      265.58      299.99     13.47 o 
  -1   4  12      144.12      139.48     10.03 o 
   0   4  12      329.43      343.62     19.77 o 
   1   4  12       92.03       90.95     10.11 o 
   2   4  12      622.58      552.33     19.17 o 
   3   4  12      458.50      462.54     17.50 o 
   4   4  12       75.91       99.98     11.64 o 
   5   4  12     3014.28     2867.17    124.87 o 
   6   4  12      355.91      416.82     25.93 o 
   7   4  12      148.04      131.82     16.65 o 
   8   4  12       14.62      -24.54     17.59 o 
   9   4  12       93.63      127.14     22.96 o 
  -9   5  12       96.44      123.90     33.80 o 
  -8   5  12        3.00      -15.01     19.68 o 
  -7   5  12       99.74       99.67     29.27 o 
  -6   5  12      135.04      102.93     17.90 o 
  -5   5  12       57.63       65.43     15.41 o 
  -4   5  12       74.63       66.20     11.66 o 
  -3   5  12      400.76      417.74     24.22 o 
  -2   5  12      267.93      286.18     19.94 o 
  -1   5  12       66.65       65.70     12.13 o 
   0   5  12      165.42      199.26     14.97 o 
   1   5  12      507.31      491.80     21.33 o 
   2   5  12       42.76       32.96     12.16 o 
   3   5  12       14.26       14.82     12.30 o 
   4   5  12      374.91      391.74     20.87 o 
   5   5  12       12.42       21.30     15.69 o 
   6   5  12       30.54       35.88     16.14 o 
   7   5  12       14.15       -6.80     16.26 o 
   8   5  12       56.14       75.03     30.07 o 
   9   5  12      183.99      199.14     38.21 o 
  -8   6  12       57.83       50.82     29.87 o 
  -7   6  12       44.46       17.02     26.23 o 
  -6   6  12        8.57        1.29     25.92 o 
  -5   6  12      114.69      113.90     36.58 o 
  -4   6  12       74.29       56.27     19.82 o 
  -3   6  12      116.15      121.62     27.60 o 
  -2   6  12       45.58       69.99     15.72 o 
  -1   6  12       48.66       69.80     18.69 o 
   0   6  12       71.97      119.33     26.85 o 
   1   6  12       12.72        8.22     14.15 o 
   2   6  12       18.91       56.76     23.15 o 
   3   6  12       21.55       15.15     19.50 o 
   4   6  12       77.48       82.59     17.27 o 
   5   6  12      137.15      130.38     25.59 o 
   6   6  12       11.71        5.29     20.57 o 
   7   6  12       41.75       56.69     22.90 o 
   8   6  12        0.95       -2.45     21.07 o 
  -6   7  12       69.43       69.05     30.58 o 
  -5   7  12       23.19        4.74     19.42 o 
  -4   7  12        4.11       -5.81     19.71 o 
  -3   7  12       42.00       68.57     21.51 o 
  -2   7  12       27.95       61.71     23.91 o 
  -1   7  12       31.30       26.43     13.52 o 
   0   7  12       13.61        4.75     14.88 o 
   1   7  12       43.42       39.60     16.86 o 
   2   7  12       12.83        9.96     16.04 o 
   3   7  12       83.46       85.24     18.18 o 
   4   7  12       62.70       90.71     25.04 o 
   5   7  12       52.58       53.97     24.77 o 
   6   7  12       41.86       47.67     32.14 o 
  -4   8  12      153.48      167.39     30.39 o 
  -3   8  12       39.64       37.12     21.63 o 
  -2   8  12      279.45      222.08     58.15 o 
  -1   8  12       68.66       60.66     22.93 o 
   0   8  12       23.39       29.18     21.28 o 
   1   8  12       10.86       18.20     17.57 o 
   2   8  12      216.07      204.06     26.70 o 
   3   8  12       40.79       60.83     20.10 o 
 -11   0  13       10.41      -13.79     39.73 o 
 -10   0  13       96.37       38.64     30.59 o 
  -9   0  13      100.50       76.44     28.40 o 
  -8   0  13      126.74      145.68     29.34 o 
  -7   0  13        4.08        1.44     22.64 o 
  -6   0  13      310.06      363.65     31.35 o 
  -5   0  13      427.24      442.53     31.32 o 
  -4   0  13      944.44      964.21     41.76 o 
  -3   0  13     2194.82     2064.62     68.15 o 
  -2   0  13        1.75        7.37     12.35 o 
  -1   0  13        7.16       -3.85     10.67 o 
   0   0  13      561.47      532.42     24.48 o 
   1   0  13      483.28      463.54     35.18 o 
   2   0  13       46.62       60.76     14.82 o 
   3   0  13       27.74        4.56     33.41 o 
   4   0  13       27.71       38.15     17.00 o 
   5   0  13        0.20        1.01     25.02 o 
   6   0  13       47.97       25.32     19.17 o 
   7   0  13       83.45      113.85     23.95 o 
   8   0  13       72.40       63.86     23.38 o 
   9   0  13       22.93       86.48     26.00 o 
  10   0  13        0.43       -8.12     23.25 o 
  11   0  13       12.89       23.77     27.20 o 
 -11   1  13      224.05      216.25     31.22 o 
 -10   1  13      190.61      139.94     27.15 o 
  -9   1  13      280.39      266.63     24.75 o 
  -8   1  13      217.64      177.23     21.30 o 
  -7   1  13      269.70      341.45     23.76 o 
  -6   1  13      111.45      142.04     17.82 o 
  -5   1  13      746.48      778.29     27.58 o 
  -4   1  13     1827.00     1970.85     47.69 o 
  -3   1  13      846.47      794.41     30.57 o 
  -2   1  13      240.60      257.70     17.36 o 
  -1   1  13       42.82       44.70     11.20 o 
   0   1  13     1059.37     1088.27     27.20 o 
   1   1  13     3653.77     3668.68     69.51 o 
   2   1  13     1888.22     1987.22     41.06 o 
   3   1  13     2298.94     2235.43     46.09 o 
   4   1  13      677.00      589.34     19.09 o 
   5   1  13      558.05      520.91     23.61 o 
   6   1  13        3.48       15.13     13.65 o 
   7   1  13      164.64      142.14     21.22 o 
   8   1  13      726.48      684.91     31.28 o 
   9   1  13      198.08      209.78     21.93 o 
  10   1  13        1.75       10.95     17.60 o 
  11   1  13       84.84       86.91     21.08 o 
 -11   2  13        4.61      -19.10     39.40 o 
 -10   2  13       96.08      116.70     27.40 o 
  -9   2  13      293.70      309.31     31.38 o 
  -8   2  13       60.14       46.27     23.01 o 
  -7   2  13      420.36      388.44     24.62 o 
  -6   2  13      403.77      368.86     22.31 o 
  -5   2  13      755.87      708.06     26.38 o 
  -4   2  13       32.27       23.46     15.00 o 
  -3   2  13      253.22      275.09     19.85 o 
  -2   2  13      773.65      787.45     28.98 o 
  -1   2  13     1491.96     1556.01     44.15 o 
   0   2  13     3116.05     3281.91     63.26 o 
   1   2  13      368.59      344.10     14.37 o 
   2   2  13      462.39      471.46     16.18 o 
   3   2  13      104.30      148.96     11.51 o 
   4   2  13      506.47      483.46     19.03 o 
   5   2  13       97.75       94.31     11.90 o 
   6   2  13      887.04      836.29     26.84 o 
   7   2  13      428.89      358.60     24.38 o 
   8   2  13      452.63      485.14     28.50 o 
   9   2  13       42.49       12.41     20.30 o 
  10   2  13       22.59       21.26     18.44 o 
 -10   3  13        2.46       -4.22     23.41 o 
  -9   3  13        0.44       25.68     22.96 o 
  -8   3  13        5.68       33.11     21.42 o 
  -7   3  13      138.72      101.80     25.55 o 
  -6   3  13      194.22      198.03     18.61 o 
  -5   3  13      132.69      153.32     35.30 o 
  -4   3  13      124.30      125.31     13.38 o 
  -3   3  13        7.63       22.33     13.32 o 
  -2   3  13       47.34       30.05      9.64 o 
  -1   3  13      366.49      416.87     14.39 o 
   0   3  13     2533.16     2426.16     45.32 o 
   1   3  13      121.68      133.26      9.51 o 
   2   3  13      320.94      307.98     13.32 o 
   3   3  13      178.26      188.35     14.45 o 
   4   3  13       74.38       57.44      9.49 o 
   5   3  13      507.41      478.82     33.85 o 
   6   3  13      550.28      585.52     48.35 o 
   7   3  13      195.78      210.40     23.02 o 
   8   3  13      133.62      125.58     25.91 o 
   9   3  13       13.45       -4.74     18.53 o 
  10   3  13       26.61       43.80     23.13 o 
 -10   4  13       11.18       29.56     23.85 o 
  -9   4  13      313.31      401.29     71.03 o 
  -8   4  13      114.40      150.14     24.45 o 
  -7   4  13       54.83       52.73     20.30 o 
  -6   4  13      277.40      303.82     26.36 o 
  -5   4  13      130.71      119.24     23.10 o 
  -4   4  13       21.86       12.06     11.79 o 
  -3   4  13      500.02      483.85     24.33 o 
  -2   4  13      206.48      207.75     12.04 o 
  -1   4  13       73.13       60.87      8.86 o 
   0   4  13       22.03       25.14      8.32 o 
   1   4  13       56.73       55.46      8.93 o 
   2   4  13       60.26       59.76     10.16 o 
   3   4  13      199.02      180.66     12.87 o 
   4   4  13      203.49      200.24     13.73 o 
   5   4  13       90.51       98.04     14.73 o 
   6   4  13       53.82       36.19     12.61 o 
   7   4  13      107.80       83.31     15.64 o 
   8   4  13       11.08       -9.65     16.52 o 
   9   4  13        3.02        3.66     19.54 o 
  -9   5  13      169.52      161.11     35.03 o 
  -8   5  13       25.44        6.86     20.96 o 
  -7   5  13      383.91      419.05     42.51 o 
  -6   5  13      116.09       98.19     16.68 o 
  -5   5  13      256.55      251.28     20.27 o 
  -4   5  13      326.52      307.30     22.38 o 
  -3   5  13      153.50      165.61     12.74 o 
  -2   5  13      253.18      278.72     19.56 o 
  -1   5  13      561.46      568.22     23.96 o 
   0   5  13      224.27      247.72     16.37 o 
   1   5  13     1467.54     1442.98     82.81 o 
   2   5  13       59.28       58.37     12.85 o 
   3   5  13      851.83      840.25     28.38 o 
   4   5  13       36.68       47.33     13.33 o 
   5   5  13       39.41       30.63     16.14 o 
   6   5  13      112.92       97.12     22.10 o 
   7   5  13      182.33      185.51     30.19 o 
   8   5  13      149.36      206.08     23.90 o 
   9   5  13      189.13      170.65     35.86 o 
  -8   6  13      101.16      115.97     77.92 o 
  -7   6  13        5.02        6.87     27.27 o 
  -6   6  13       79.88       92.81     30.32 o 
  -5   6  13      203.81      174.30     32.58 o 
  -4   6  13      690.50      630.09     44.31 o 
  -3   6  13     1423.79     1188.19    103.14 o 
  -2   6  13      218.03      232.95     40.59 o 
  -1   6  13      118.78       93.69     24.77 o 
   0   6  13      181.85      151.95     18.14 o 
   1   6  13      126.24       94.89     16.93 o 
   2   6  13      370.67      402.10     50.27 o 
   3   6  13       38.03       48.54     15.96 o 
   4   6  13       46.34       42.11     16.38 o 
   5   6  13       73.26      121.01     25.38 o 
   6   6  13      179.21      149.08     26.90 o 
   7   6  13       39.78       51.77     23.31 o 
  -6   7  13       48.37       86.35     88.07 o 
  -5   7  13        0.41       -2.38     19.77 o 
  -4   7  13       80.76       53.76     21.45 o 
  -3   7  13       83.53       85.72     22.45 o 
  -2   7  13      166.78      176.53     26.51 o 
  -1   7  13       38.57       49.30     29.23 o 
   0   7  13       17.92       14.03     13.22 o 
   1   7  13       29.88       48.01     17.11 o 
   2   7  13        6.97        7.73     27.25 o 
   3   7  13       15.36       46.55     17.65 o 
   4   7  13       12.56       15.65     21.32 o 
   5   7  13        0.70       -4.04     22.83 o 
   6   7  13        3.69      -10.78     23.62 o 
  -3   8  13        3.66       19.91     20.61 o 
  -2   8  13       12.27       58.47     22.05 o 
  -1   8  13       59.74       55.01     23.20 o 
   0   8  13       10.65       11.81     20.20 o 
   1   8  13       25.40       44.30     18.08 o 
   2   8  13       38.65       48.30     31.12 o 
   3   8  13        8.28       14.80     22.06 o 
 -11   0  14        4.92       18.50     42.46 o 
 -10   0  14       25.82       21.51     28.49 o 
  -9   0  14       10.97      -29.37     32.67 o 
  -8   0  14       19.59       47.63     25.42 o 
  -7   0  14       55.40       44.88     30.68 o 
  -6   0  14      461.29      507.28     38.71 o 
  -5   0  14      133.09      135.08     23.15 o 
  -4   0  14      457.88      519.17     32.94 o 
  -3   0  14     3098.76     3064.49     95.34 o 
  -2   0  14     1988.92     2014.13     64.27 o 
  -1   0  14      272.14      264.61     17.16 o 
   0   0  14     4282.29     4163.73    122.32 o 
   1   0  14       98.73       85.26     14.54 o 
   2   0  14      167.78      167.95     12.11 o 
   3   0  14      585.01      564.59     30.51 o 
   4   0  14        9.59        5.97     16.28 o 
   5   0  14       77.48       79.94     27.58 o 
   6   0  14      294.09      302.91     29.37 o 
   7   0  14       20.36       46.32     21.70 o 
   8   0  14       81.22       21.16     21.87 o 
   9   0  14        0.92       -4.98     22.17 o 
  10   0  14      172.23      178.67     31.90 o 
  11   0  14      143.12      168.08     32.85 o 
 -11   1  14       89.83       99.36     34.21 o 
 -10   1  14       50.36       49.60     24.24 o 
  -9   1  14      122.38      142.66     25.77 o 
  -8   1  14        7.96       40.55     18.04 o 
  -7   1  14      208.76      185.32     20.83 o 
  -6   1  14      403.75      397.27     30.68 o 
  -5   1  14      286.16      302.92     19.09 o 
  -4   1  14      760.97      804.40     53.73 o 
  -3   1  14      738.84      731.65     29.28 o 
  -2   1  14       29.24       14.77     12.13 o 
  -1   1  14      392.45      399.71     19.87 o 
   0   1  14     3230.14     3310.08     70.13 o 
   1   1  14      633.21      729.84     19.93 o 
   2   1  14        4.05        6.64      7.65 o 
   3   1  14      274.24      281.34     13.32 o 
   4   1  14      176.79      173.75     11.49 o 
   5   1  14      379.67      401.57     21.53 o 
   6   1  14      181.22      179.60     18.04 o 
   7   1  14      453.22      453.86     29.86 o 
   8   1  14      239.47      268.42     22.77 o 
   9   1  14        3.07        8.95     16.24 o 
  10   1  14      104.84      110.60     20.34 o 
  11   1  14        9.53        8.15     18.69 o 
 -10   2  14      141.36      117.66     27.57 o 
  -9   2  14      119.18      123.97     25.40 o 
  -8   2  14       34.71       12.25     21.39 o 
  -7   2  14      205.16      232.22     21.40 o 
  -6   2  14       77.81       76.11     16.16 o 
  -5   2  14      352.99      340.81     19.48 o 
  -4   2  14        8.42       22.62     15.24 o 
  -3   2  14       24.68       31.22     23.23 o 
  -2   2  14       76.53       95.24     14.07 o 
  -1   2  14      140.01      147.95     14.92 o 
   0   2  14       86.71       93.89      9.44 o 
   1   2  14       23.91       20.69      8.32 o 
   2   2  14       46.61       36.81      6.96 o 
   3   2  14        8.61       10.40      8.76 o 
   4   2  14       17.80       19.37      9.65 o 
   5   2  14       22.63       16.85     10.22 o 
   6   2  14      125.02      103.19     13.42 o 
   7   2  14       18.79       36.43     16.57 o 
   8   2  14       13.98       20.98     17.20 o 
   9   2  14        8.09       -9.01     19.81 o 
  10   2  14      116.14      131.30     25.42 o 
 -10   3  14       52.56       42.69     24.67 o 
  -9   3  14       38.56       72.42     24.13 o 
  -8   3  14      397.48      452.45     33.79 o 
  -7   3  14       56.48       57.00     20.91 o 
  -6   3  14      218.36      180.13     23.84 o 
  -5   3  14        5.49       -7.23     12.50 o 
  -4   3  14      270.10      253.75     21.55 o 
  -3   3  14      823.28      724.33     31.09 o 
  -2   3  14      615.07      630.78     33.65 o 
  -1   3  14        3.30       12.55      7.24 o 
   0   3  14      305.26      320.09     13.17 o 
   1   3  14       97.87       86.54      9.43 o 
   2   3  14       91.80       96.19      9.29 o 
   3   3  14      264.30      283.41     15.08 o 
   4   3  14      262.52      266.32     14.38 o 
   5   3  14     1557.97     1546.09     45.63 o 
   6   3  14     1013.69      836.75     60.03 o 
   7   3  14      739.58      704.06     27.24 o 
   8   3  14      234.66      244.87     23.82 o 
   9   3  14        9.98      -27.12     18.08 o 
  10   3  14       89.50      109.38     25.54 o 
  -9   4  14       55.87      113.66     24.94 o 
  -8   4  14      194.02      210.52     26.70 o 
  -7   4  14      180.11      189.61     26.43 o 
  -6   4  14       84.20      110.65     24.28 o 
  -5   4  14      232.51      229.16     22.49 o 
  -4   4  14      356.41      391.93     43.90 o 
  -3   4  14      741.15      783.88     27.87 o 
  -2   4  14      367.91      374.25     17.68 o 
  -1   4  14       81.42       96.40     13.41 o 
   0   4  14      907.18      934.46     27.35 o 
   1   4  14      150.21      139.78     14.39 o 
   2   4  14      466.40      459.73     17.59 o 
   3   4  14      156.44      205.58     21.51 o 
   4   4  14      339.03      411.86     24.51 o 
   5   4  14     1597.78     1563.32     73.16 o 
   6   4  14      357.38      366.57     25.52 o 
   7   4  14      109.84      140.05     17.17 o 
   8   4  14      440.12      443.64     38.04 o 
   9   4  14        5.05      -26.04     18.48 o 
  -9   5  14       35.31       85.38     51.33 o 
  -8   5  14       11.42       26.62     22.38 o 
  -7   5  14        3.74      -13.85     29.65 o 
  -6   5  14        7.13        8.28     14.93 o 
  -5   5  14      143.43       99.15     16.04 o 
  -4   5  14      446.04      407.29     22.34 o 
  -3   5  14       68.75       89.79     13.09 o 
  -2   5  14      168.41      168.51     18.06 o 
  -1   5  14      110.49      119.05     20.57 o 
   0   5  14      126.48      146.84     19.73 o 
   1   5  14      431.95      478.70     35.35 o 
   2   5  14       15.28       21.20     12.35 o 
   3   5  14      521.89      570.30     24.49 o 
   4   5  14      374.48      412.82     32.61 o 
   5   5  14      113.93      130.18     19.50 o 
   6   5  14       24.61       51.41     17.33 o 
   7   5  14       38.18       32.05     17.94 o 
   8   5  14      197.29      215.77     24.80 o 
  -7   6  14       90.48       99.14     38.05 o 
  -6   6  14       10.74       -9.76     34.05 o 
  -5   6  14       35.21       46.24     44.90 o 
  -4   6  14      340.70      427.09    101.96 o 
  -3   6  14      106.02      245.31     75.42 o 
  -2   6  14       95.28      110.89     25.32 o 
  -1   6  14      120.60      157.36     22.23 o 
   0   6  14       49.32       50.37     17.05 o 
   1   6  14       42.00       58.79     20.57 o 
   2   6  14       76.23       93.51     17.33 o 
   3   6  14       17.70       14.54     15.45 o 
   4   6  14       61.57       58.76     21.10 o 
   5   6  14       83.19       76.71     31.88 o 
   6   6  14       19.37       20.53     21.34 o 
   7   6  14      128.62      136.59     27.72 o 
  -6   7  14       44.61       19.96     29.02 o 
  -5   7  14        3.89        7.95     20.18 o 
  -4   7  14       79.53      136.92     24.58 o 
  -3   7  14       34.40       17.26     19.19 o 
  -2   7  14      114.56      113.82     22.78 o 
  -1   7  14        2.09       11.72     17.89 o 
   0   7  14       27.49        5.40     13.47 o 
   1   7  14      250.24      330.21     40.28 o 
   2   7  14       30.20        8.88     16.41 o 
   3   7  14      176.08      217.67     22.89 o 
   4   7  14       93.23      106.25     24.15 o 
   5   7  14       35.91       34.67     23.64 o 
   6   7  14      134.70       82.21     46.30 o 
  -3   8  14       25.50        3.11     20.30 o 
  -2   8  14       56.00       26.19     24.59 o 
  -1   8  14       10.69        6.89     20.55 o 
   0   8  14       43.23       60.03     21.90 o 
   1   8  14      241.85      218.45     57.96 o 
   2   8  14       50.30       41.23     18.69 o 
   3   8  14       85.19       64.95     42.12 o 
 -11   0  15      254.74      237.14     57.28 o 
 -10   0  15        5.35       36.50     39.06 o 
  -9   0  15       11.99       13.63     26.08 o 
  -8   0  15        2.69       -0.03     24.14 o 
  -7   0  15        2.92        5.12     24.07 o 
  -6   0  15       28.42       18.65     25.44 o 
  -5   0  15      165.60      168.51     24.02 o 
  -4   0  15      864.29     1032.24     43.97 o 
  -3   0  15       98.62       99.42     17.41 o 
  -2   0  15      123.42      102.74     27.26 o 
  -1   0  15      958.64      902.49     42.60 o 
   0   0  15       63.11       92.13     13.91 o 
   1   0  15      133.05      120.91     23.18 o 
   2   0  15      363.50      345.10     26.38 o 
   3   0  15       29.31       21.70     15.81 o 
   4   0  15        1.42       10.14     16.55 o 
   5   0  15      142.95      139.22     31.59 o 
   6   0  15       65.65       77.42     22.05 o 
   7   0  15       35.35       41.75     21.71 o 
   8   0  15      247.95      206.46     29.62 o 
   9   0  15      506.09      438.67     67.45 o 
  10   0  15       57.39       45.56     26.41 o 
  11   0  15        5.82       -9.40     25.51 o 
 -11   1  15      192.36      149.88     35.20 o 
 -10   1  15       20.87       42.87     24.46 o 
  -9   1  15      104.43      115.37     24.77 o 
  -8   1  15       71.15       52.54     22.07 o 
  -7   1  15       52.69       34.33     17.76 o 
  -6   1  15       21.44       43.58     28.60 o 
  -5   1  15      245.99      249.60     18.78 o 
  -4   1  15      248.99      255.23     21.15 o 
  -3   1  15       89.25       84.00     15.34 o 
  -2   1  15      127.93      144.31     15.20 o 
  -1   1  15      671.38      738.75     33.65 o 
   0   1  15     1265.34     1298.70     31.88 o 
   1   1  15      576.57      647.43     18.75 o 
   2   1  15      355.94      419.22     18.70 o 
   3   1  15       60.19       67.99     10.25 o 
   4   1  15      296.21      298.78     14.42 o 
   5   1  15       22.25       40.19     13.47 o 
   6   1  15      533.75      570.40     27.17 o 
   7   1  15      195.31      218.54     23.53 o 
   8   1  15       35.67       62.90     16.73 o 
   9   1  15       93.36       97.02     18.87 o 
  10   1  15      278.07      274.66     27.79 o 
 -10   2  15      106.31      142.44     27.86 o 
  -9   2  15        2.90       -3.64     35.52 o 
  -8   2  15      233.92      235.61     29.13 o 
  -7   2  15      118.60      140.43     24.29 o 
  -6   2  15      883.71      838.22     30.99 o 
  -5   2  15      196.33      207.87     41.91 o 
  -4   2  15      197.69      222.40     20.99 o 
  -3   2  15      507.34      484.12     25.68 o 
  -2   2  15      665.28      701.21     27.72 o 
  -1   2  15     3337.15     3535.99     88.79 o 
   0   2  15      855.20      849.83     22.19 o 
   1   2  15     1372.24     1383.61     31.66 o 
   2   2  15      106.32       85.16     15.28 o 
   3   2  15        8.74        5.32      8.90 o 
   4   2  15      424.57      427.41     18.41 o 
   5   2  15      367.55      387.79     18.59 o 
   6   2  15     2629.89     2358.88     72.11 o 
   7   2  15      557.14      597.02     29.64 o 
   8   2  15        2.77       10.87     16.50 o 
   9   2  15        5.81        7.86     29.29 o 
  10   2  15      105.69       94.24     20.93 o 
 -10   3  15       92.53      124.96     32.26 o 
  -9   3  15       47.27       67.92     24.30 o 
  -8   3  15      144.77      155.22     25.82 o 
  -7   3  15      320.11      296.87     27.93 o 
  -6   3  15       96.54       88.54     21.47 o 
  -5   3  15       69.02       51.48     18.37 o 
  -4   3  15      182.35      175.19     26.59 o 
  -3   3  15       36.21       21.51     18.61 o 
  -2   3  15      110.82      123.01     18.09 o 
  -1   3  15     1037.55     1001.56     63.07 o 
   0   3  15      316.26      301.74     13.02 o 
   1   3  15      423.61      411.41     15.48 o 
   2   3  15      195.79      195.30     19.53 o 
   3   3  15       26.12       12.72      7.94 o 
   4   3  15      286.53      301.44     18.83 o 
   5   3  15      518.31      521.33     30.34 o 
   6   3  15      317.00      378.38     20.95 o 
   7   3  15      326.17      353.98     23.17 o 
   8   3  15       24.41       17.82     17.92 o 
   9   3  15       24.87       26.34     19.34 o 
  10   3  15        0.60       16.18     40.16 o 
  -9   4  15       82.42       99.37     25.16 o 
  -8   4  15       44.16       66.81     23.20 o 
  -7   4  15      111.36      115.97     22.93 o 
  -6   4  15        8.92       15.76     21.03 o 
  -5   4  15        4.69       -0.11     16.57 o 
  -4   4  15      386.45      329.71     33.23 o 
  -3   4  15      553.97      503.03     29.33 o 
  -2   4  15       57.09       62.78      9.47 o 
  -1   4  15       49.22       50.95      8.93 o 
   0   4  15      107.52      110.33     10.48 o 
   1   4  15       74.38       78.80     10.14 o 
   2   4  15       61.45       59.53     10.22 o 
   3   4  15       31.80       38.38     10.37 o 
   4   4  15      635.01      659.77     25.20 o 
   5   4  15      114.72       96.14     14.74 o 
   6   4  15       73.80       49.89     14.09 o 
   7   4  15        8.34       -8.29     13.13 o 
   8   4  15       13.00       45.94     19.31 o 
   9   4  15       49.57       42.50     20.54 o 
  -8   5  15       78.08       76.62     22.96 o 
  -7   5  15      170.58      149.83     23.30 o 
  -6   5  15      157.05      143.78     19.73 o 
  -5   5  15       67.51      108.00     16.54 o 
  -4   5  15      640.57      608.63     26.73 o 
  -3   5  15       93.07      109.54     13.65 o 
  -2   5  15       10.07        9.96     11.23 o 
  -1   5  15      395.97      381.60     19.26 o 
   0   5  15      137.94      191.32     15.82 o 
   1   5  15      262.63      288.04     21.27 o 
   2   5  15       32.56       33.30     12.70 o 
   3   5  15      106.08       93.96     14.33 o 
   4   5  15      654.14      545.70     33.83 o 
   5   5  15        6.20       10.92     15.96 o 
   6   5  15      457.51      515.07     46.58 o 
   7   5  15        4.36       10.49     17.24 o 
   8   5  15      145.95      109.76     21.61 o 
  -7   6  15      219.54      221.65     42.81 o 
  -6   6  15      145.21      127.35     43.56 o 
  -5   6  15      401.97      377.39     41.66 o 
  -4   6  15      106.47      157.48     33.53 o 
  -3   6  15      275.68      254.59     27.22 o 
  -2   6  15      276.48      343.27     73.35 o 
  -1   6  15      233.17      249.39     46.93 o 
   0   6  15      259.24      255.48     21.02 o 
   1   6  15       24.12       32.97     11.63 o 
   2   6  15      457.01      480.30     39.25 o 
   3   6  15      219.95      207.15     20.86 o 
   4   6  15      292.55      291.28     30.60 o 
   5   6  15      292.01      328.69     45.18 o 
   6   6  15      148.30      171.84     28.02 o 
   7   6  15      149.03      125.83     26.55 o 
  -6   7  15        5.93       35.99     29.59 o 
  -5   7  15       17.53       10.88     27.14 o 
  -4   7  15       73.79       67.97     22.41 o 
  -3   7  15       19.96       36.52     20.80 o 
  -2   7  15       41.44       67.50     21.17 o 
  -1   7  15       14.74       30.92     19.44 o 
   0   7  15       15.36       25.08     19.44 o 
   1   7  15       75.00       83.47     27.94 o 
   2   7  15       10.20       10.80     16.35 o 
   3   7  15       48.55       87.36     22.75 o 
   4   7  15       37.17       27.72     23.69 o 
   5   7  15       41.07       70.57     24.45 o 
  -3   8  15       19.12       11.09     19.66 o 
  -2   8  15       24.56       30.82     21.83 o 
  -1   8  15        8.25       15.00     20.38 o 
   0   8  15       51.49       51.77     22.52 o 
   1   8  15       67.08       71.83     22.15 o 
   2   8  15       18.96       17.71     23.87 o 
 -11   0  16       90.76       32.15     41.79 o 
 -10   0  16       52.34       48.51     39.75 o 
  -9   0  16       21.08       93.58     41.55 o 
  -8   0  16       76.07       38.24     27.32 o 
  -7   0  16        1.00       -0.43     23.99 o 
  -6   0  16      592.81      710.96     41.78 o 
  -5   0  16       57.22       74.54     21.87 o 
  -4   0  16     1436.80     1405.35     53.33 o 
  -3   0  16      293.15      353.14     32.70 o 
  -2   0  16       33.56       41.12     13.12 o 
  -1   0  16     3775.76     3950.09    117.18 o 
   0   0  16     1252.58     1222.37     60.90 o 
   1   0  16        1.72       16.90     13.55 o 
   2   0  16     1883.48     2141.33     56.30 o 
   3   0  16        4.97       12.69     15.70 o 
   4   0  16     4462.48     4302.32    132.43 o 
   5   0  16      325.51      350.04     41.77 o 
   6   0  16     1704.12     1666.97     66.13 o 
   7   0  16        3.85        8.44     20.60 o 
   8   0  16      146.64      211.08     30.34 o 
   9   0  16      398.44      361.05     37.10 o 
  10   0  16      101.10       97.38     34.29 o 
 -10   1  16       68.19       55.72     25.58 o 
  -9   1  16       26.58       -3.05     23.64 o 
  -8   1  16      139.34      107.77     32.46 o 
  -7   1  16        4.13      -10.63     16.77 o 
  -6   1  16      905.68      778.60     30.16 o 
  -5   1  16      188.88      186.04     17.36 o 
  -4   1  16      200.84      204.10     20.12 o 
  -3   1  16      180.10      227.51     24.66 o 
  -2   1  16      162.16      157.74     17.90 o 
  -1   1  16     2333.20     2332.46     61.76 o 
   0   1  16     1463.66     1510.21     36.38 o 
   1   1  16     1077.41     1075.88     26.12 o 
   2   1  16       61.34       75.01      9.43 o 
   3   1  16        3.08        6.49      7.77 o 
   4   1  16      154.56      149.17     11.24 o 
   5   1  16      220.31      183.27     19.04 o 
   6   1  16      412.58      388.99     28.20 o 
   7   1  16       16.51       10.55     17.33 o 
   8   1  16      328.27      308.63     24.10 o 
   9   1  16      175.16      181.28     21.74 o 
  10   1  16       12.82        3.60     18.47 o 
 -10   2  16      140.36      188.75     58.11 o 
  -9   2  16       35.43       37.93     23.96 o 
  -8   2  16      128.50      153.55     25.18 o 
  -7   2  16       33.17       12.92     20.77 o 
  -6   2  16       46.47       69.16     20.77 o 
  -5   2  16      111.20      127.29     20.86 o 
  -4   2  16       11.88        0.70     14.94 o 
  -3   2  16       29.32       39.42     14.42 o 
  -2   2  16      283.89      297.70     20.03 o 
  -1   2  16       76.90       84.02     13.99 o 
   0   2  16       37.66       41.49     11.06 o 
   1   2  16       36.54       49.85      9.25 o 
   2   2  16       48.89       18.30     14.59 o 
   3   2  16        1.25       -2.40      9.05 o 
   4   2  16        9.33       12.83      9.70 o 
   5   2  16      113.74      113.06     13.41 o 
   6   2  16      239.55      224.67     16.55 o 
   7   2  16       72.51       56.28     18.47 o 
   8   2  16        0.54       -6.40     16.19 o 
   9   2  16       39.44       20.96     20.57 o 
  10   2  16       13.51       12.11     18.53 o 
 -10   3  16      139.62      100.52     26.67 o 
  -9   3  16       32.38       81.09     25.52 o 
  -8   3  16       36.33       46.63     23.92 o 
  -7   3  16       50.13       77.11     21.86 o 
  -6   3  16      156.04      140.78     22.81 o 
  -5   3  16      189.47      196.54     22.35 o 
  -4   3  16      672.78      657.08     31.47 o 
  -3   3  16      675.78      685.36     33.09 o 
  -2   3  16      537.38      580.71     29.40 o 
  -1   3  16      953.50      937.99     35.19 o 
   0   3  16       69.06       57.49     10.35 o 
   1   3  16       65.73       52.57     10.07 o 
   2   3  16      217.44      181.55     38.90 o 
   3   3  16       52.84       57.34      9.41 o 
   4   3  16     2109.37     2017.27     66.09 o 
   5   3  16      264.49      276.42     18.26 o 
   6   3  16      396.55      348.40     20.34 o 
   7   3  16      334.48      294.10     19.91 o 
   8   3  16      153.49      153.94     26.02 o 
   9   3  16      168.53      117.54     33.44 o 
  10   3  16       52.63       25.44     29.97 o 
  -9   4  16       64.92       59.68     33.24 o 
  -8   4  16      359.75      331.03     38.61 o 
  -7   4  16      292.76      347.72     29.83 o 
  -6   4  16       16.66       56.29     18.93 o 
  -5   4  16      587.45      597.20     33.67 o 
  -4   4  16     1006.60     1001.90     38.48 o 
  -3   4  16      109.32       86.62     14.70 o 
  -2   4  16      189.03      195.69     16.21 o 
  -1   4  16       73.41       56.37      9.56 o 
   0   4  16      148.76      146.02     11.40 o 
   1   4  16      372.73      373.90     16.07 o 
   2   4  16     1152.57     1171.03     42.99 o 
   3   4  16     1162.96     1160.61     28.89 o 
   4   4  16     2474.01     2375.45     94.33 o 
   5   4  16      261.80      260.08     37.01 o 
   6   4  16      186.78      183.15     25.38 o 
   7   4  16      273.56      285.44     25.98 o 
   8   4  16      227.33      246.28     26.20 o 
   9   4  16       80.70       89.80     22.38 o 
  -8   5  16       27.19       24.74     21.49 o 
  -7   5  16       24.03       27.16     19.72 o 
  -6   5  16        9.57       44.79     16.21 o 
  -5   5  16      622.70      537.07     35.16 o 
  -4   5  16      233.62      222.51     37.77 o 
  -3   5  16       36.13       19.98     16.78 o 
  -2   5  16      106.51      104.58     15.93 o 
  -1   5  16      201.29      216.08     15.72 o 
   0   5  16      194.40      212.32     24.23 o 
   1   5  16      352.70      365.86     20.08 o 
   2   5  16      139.56      123.17     16.18 o 
   3   5  16      147.42      151.18     15.87 o 
   4   5  16      141.88      131.94     18.80 o 
   5   5  16        0.55       -5.34     16.42 o 
   6   5  16      112.39      129.91     27.08 o 
   7   5  16       50.53       30.81     18.63 o 
   8   5  16       48.70       25.23     25.48 o 
  -7   6  16       33.77       43.81     32.42 o 
  -6   6  16        8.99       17.15     28.19 o 
  -5   6  16       34.80       69.31     52.19 o 
  -4   6  16       14.04       21.94     30.96 o 
  -3   6  16       81.69       84.07     21.40 o 
  -2   6  16      121.10      122.10     21.75 o 
  -1   6  16       62.41       34.43     21.79 o 
   0   6  16       30.51       49.58     15.02 o 
   1   6  16        2.66       10.66     17.74 o 
   2   6  16       14.60       67.89     19.17 o 
   3   6  16       48.83       62.60     16.60 o 
   4   6  16       40.38       24.69     20.15 o 
   5   6  16       81.11       65.92     22.82 o 
   6   6  16       33.49       61.74     22.95 o 
   7   6  16       10.20        0.08     22.72 o 
  -5   7  16       20.62       27.16     37.75 o 
  -4   7  16       62.78       95.46     24.21 o 
  -3   7  16        5.10        2.48     18.11 o 
  -2   7  16        0.58        3.68     18.18 o 
  -1   7  16       10.98      -24.71     16.74 o 
   0   7  16        4.09       12.48     18.20 o 
   1   7  16       64.64       68.38     21.27 o 
   2   7  16       43.95       49.03     17.74 o 
   3   7  16       13.73       11.11     20.19 o 
   4   7  16       19.16       47.28     22.75 o 
   5   7  16       25.24       27.72     23.87 o 
  -2   8  16        2.34       13.80     20.61 o 
  -1   8  16       27.35       22.55     21.18 o 
   0   8  16      186.13      219.86     28.33 o 
   1   8  16        4.67       13.85     21.11 o 
   2   8  16       17.56       53.90     29.05 o 
 -10   0  17        0.07      -53.87     35.91 o 
  -9   0  17        0.04      -15.92     36.39 o 
  -8   0  17      204.86      230.47     72.02 o 
  -7   0  17       93.09       93.05     27.56 o 
  -6   0  17      718.58      688.53     40.69 o 
  -5   0  17       79.66       78.70     31.31 o 
  -4   0  17      223.19      292.79     32.87 o 
  -3   0  17       78.90       67.99     29.27 o 
  -2   0  17        8.61       13.10     13.78 o 
  -1   0  17      753.03      815.92     78.97 o 
   0   0  17      121.85      117.47     15.80 o 
   1   0  17        0.10      -11.55     13.51 o 
   2   0  17        8.66       23.27      9.14 o 
   3   0  17       25.99       26.40     16.58 o 
   4   0  17       31.10       58.79     19.30 o 
   5   0  17        8.95        5.65     26.76 o 
   6   0  17       97.56      104.17     24.14 o 
   7   0  17      125.07       84.50     24.21 o 
   8   0  17      280.19      246.00     65.24 o 
   9   0  17        0.10        7.22     23.13 o 
  10   0  17       24.30       35.41     31.59 o 
 -10   1  17      111.40       96.80     48.15 o 
  -9   1  17       29.73       66.09     24.06 o 
  -8   1  17       58.95       93.89     22.89 o 
  -7   1  17       80.97       60.59     21.75 o 
  -6   1  17      370.12      352.33     23.07 o 
  -5   1  17       74.85       68.35     15.22 o 
  -4   1  17       29.61       44.79     22.21 o 
  -3   1  17      535.40      525.41     26.05 o 
  -2   1  17       65.27       69.69     16.19 o 
  -1   1  17      535.12      573.81     32.69 o 
   0   1  17      812.48      778.81     23.12 o 
   1   1  17      133.47      169.41     11.42 o 
   2   1  17      440.29      436.58     21.87 o 
   3   1  17      317.55      322.47     14.83 o 
   4   1  17      438.22      440.19     17.50 o 
   5   1  17      104.82      105.06     16.12 o 
   6   1  17      803.17      727.62     30.23 o 
   7   1  17      103.61      100.11     20.06 o 
   8   1  17      216.68      186.05     20.68 o 
   9   1  17        8.26        1.80     16.66 o 
  10   1  17        4.69       14.64     18.35 o 
 -10   2  17        8.07       17.41     23.54 o 
  -9   2  17       95.27       88.51     24.68 o 
  -8   2  17       63.28       56.75     22.73 o 
  -7   2  17      454.86      431.52     47.12 o 
  -6   2  17      632.33      643.43     39.71 o 
  -5   2  17      175.15      195.22     22.72 o 
  -4   2  17      130.87      115.40     18.80 o 
  -3   2  17      165.50      151.23     18.27 o 
  -2   2  17     1658.56     1627.31     48.21 o 
  -1   2  17      140.65      163.44     16.44 o 
   0   2  17      208.78      228.37     15.52 o 
   1   2  17      313.21      295.36     14.39 o 
   2   2  17      206.24      209.43     13.20 o 
   3   2  17      583.24      532.45     19.55 o 
   4   2  17      880.23      819.74     24.95 o 
   5   2  17      792.12      793.46     25.83 o 
   6   2  17     1225.49     1154.77     32.87 o 
   7   2  17      124.13      141.00     23.41 o 
   8   2  17       23.59        4.02     16.85 o 
   9   2  17       33.14       23.91     20.89 o 
  10   2  17      262.63      244.47     25.92 o 
 -10   3  17       13.42       37.58     38.63 o 
  -9   3  17      184.32      183.49     28.22 o 
  -8   3  17       35.70      -11.16     20.76 o 
  -7   3  17      109.25       76.12     22.10 o 
  -6   3  17      232.14      265.76     36.00 o 
  -5   3  17      259.05      250.20     24.67 o 
  -4   3  17       21.09       39.06     17.15 o 
  -3   3  17      129.90      175.05     19.34 o 
  -2   3  17     1389.96     1321.24     51.57 o 
  -1   3  17      136.01      138.40     17.40 o 
   0   3  17      763.83      764.15     25.44 o 
   1   3  17      139.22      135.03     14.44 o 
   2   3  17       94.20       89.28      9.49 o 
   3   3  17       77.71       73.39     10.02 o 
   4   3  17      635.25      559.68     76.36 o 
   5   3  17      252.40      258.77     18.69 o 
   6   3  17      309.10      348.82     20.57 o 
   7   3  17       57.86       54.72     18.45 o 
   8   3  17       10.10      -27.70     19.70 o 
   9   3  17      161.69      149.16     23.84 o 
  -9   4  17        7.35       30.59     23.72 o 
  -8   4  17       97.98       71.97     23.67 o 
  -7   4  17       97.17      110.58     22.97 o 
  -6   4  17       59.03       62.69     20.09 o 
  -5   4  17      164.10      145.57     25.95 o 
  -4   4  17      850.66      801.34     39.33 o 
  -3   4  17       59.77       51.77     12.60 o 
  -2   4  17      249.63      261.60     25.60 o 
  -1   4  17       60.45       75.95     11.65 o 
   0   4  17       32.76       49.92     10.03 o 
   1   4  17        8.39       47.01     12.56 o 
   2   4  17       13.28       37.35      9.94 o 
   3   4  17      156.48      184.64     17.73 o 
   4   4  17      533.31      581.02     33.58 o 
   5   4  17       57.20       35.56     11.37 o 
   6   4  17       51.60       57.21     17.76 o 
   7   4  17       11.15        5.88     13.51 o 
   8   4  17        7.66       37.92     20.35 o 
   9   4  17       54.33       67.16     22.21 o 
  -8   5  17       35.10       75.14     23.68 o 
  -7   5  17        7.38        2.64     19.38 o 
  -6   5  17      324.96      313.46     23.88 o 
  -5   5  17      193.60      245.06     50.22 o 
  -4   5  17       78.82       84.40     15.93 o 
  -3   5  17      230.49      181.28     21.96 o 
  -2   5  17      110.28      129.23     18.03 o 
  -1   5  17      178.05      176.64     33.40 o 
   0   5  17      316.68      317.78     18.62 o 
   1   5  17      254.36      287.64     36.37 o 
   2   5  17      128.52      112.33     24.64 o 
   3   5  17       44.26       55.37     13.76 o 
   4   5  17        8.26       29.80     16.11 o 
   5   5  17      126.56       86.49     26.49 o 
   6   5  17      266.14      286.78     25.29 o 
   7   5  17        6.69      -21.48     18.89 o 
   8   5  17      215.65      234.94     36.00 o 
  -7   6  17       82.60       50.74     30.42 o 
  -6   6  17       20.22       18.27     28.50 o 
  -5   6  17      595.73      435.00     45.05 o 
  -4   6  17       55.72       72.32     29.10 o 
  -3   6  17       57.82       61.40     20.16 o 
  -2   6  17       61.18       68.49     38.27 o 
  -1   6  17      217.92      200.47     33.62 o 
   0   6  17       49.93       33.80     18.80 o 
   1   6  17      183.12      173.63     19.45 o 
   2   6  17       55.24       41.31     14.68 o 
   3   6  17      731.59      577.78     51.05 o 
   4   6  17       17.73        8.73     24.73 o 
   5   6  17        2.47        1.56     27.49 o 
   6   6  17      375.11      363.50     59.53 o 
   7   6  17       39.57        6.37     28.56 o 
  -5   7  17       37.25        8.03     28.07 o 
  -4   7  17       60.12       44.38     27.74 o 
  -3   7  17       12.49       45.10     20.51 o 
  -2   7  17       39.17       35.34     32.44 o 
  -1   7  17       42.51       -2.96     38.26 o 
   0   7  17       91.21      108.50     23.13 o 
   1   7  17       14.59       13.20     19.91 o 
   2   7  17       74.29       92.05     18.74 o 
   3   7  17       15.20        9.02     20.20 o 
   4   7  17       14.02       24.14     26.66 o 
   5   7  17       29.76       45.68     23.58 o 
  -2   8  17       15.66       37.05     22.82 o 
  -1   8  17       27.76       73.23     28.23 o 
   0   8  17       43.24       99.97     36.48 o 
   1   8  17        4.58       12.78     20.84 o 
 -10   0  18       73.49       97.14     47.01 o 
  -9   0  18      210.46       77.37     43.86 o 
  -8   0  18      543.10      574.22     64.42 o 
  -7   0  18       11.26       -9.66     23.30 o 
  -6   0  18      416.67      404.24     34.07 o 
  -5   0  18       91.42      105.07     23.41 o 
  -4   0  18      358.42      378.02     45.17 o 
  -3   0  18      173.26      199.82     27.72 o 
  -2   0  18     1235.14     1173.64     66.88 o 
  -1   0  18     1638.15     1829.54     60.74 o 
   0   0  18     2787.19     2982.14     92.01 o 
   1   0  18      826.62      874.08     37.10 o 
   2   0  18        1.13        0.10      9.09 o 
   3   0  18      199.12      152.37     21.20 o 
   4   0  18     1070.40     1055.27     46.48 o 
   5   0  18      936.65      896.40     64.53 o 
   6   0  18      209.69      162.16     26.52 o 
   7   0  18        0.49        2.43     20.61 o 
   8   0  18        0.46       11.60     22.97 o 
   9   0  18       17.23       -2.60     23.54 o 
  10   0  18      148.90      146.71     31.77 o 
 -10   1  18       25.08        2.34     27.88 o 
  -9   1  18      123.83       86.85     43.25 o 
  -8   1  18       47.29       71.75     24.19 o 
  -7   1  18       33.71       39.95     20.49 o 
  -6   1  18      310.22      331.34     33.12 o 
  -5   1  18       92.06       64.50     19.15 o 
  -4   1  18      141.27      116.37     20.67 o 
  -3   1  18     1182.79     1226.15     40.72 o 
  -2   1  18      612.32      628.54     26.69 o 
  -1   1  18      255.31      307.93     19.87 o 
   0   1  18       32.62       33.67      9.37 o 
   1   1  18      265.25      288.58     15.77 o 
   2   1  18       58.12       50.39     12.27 o 
   3   1  18      211.54      229.77     13.35 o 
   4   1  18      462.50      456.42     17.90 o 
   5   1  18      443.31      439.46     23.96 o 
   6   1  18       51.86      113.34     18.30 o 
   7   1  18      163.52      188.36     23.11 o 
   8   1  18      281.77      204.89     37.38 o 
   9   1  18       21.01      -12.75     16.36 o 
  10   1  18       30.77       40.64     19.20 o 
 -10   2  18       58.09       67.97     25.99 o 
  -9   2  18      126.41      124.99     25.92 o 
  -8   2  18       58.90       44.34     22.47 o 
  -7   2  18       46.08       84.81     22.43 o 
  -6   2  18       41.27       -6.29     18.95 o 
  -5   2  18       30.79       39.34     18.73 o 
  -4   2  18      151.00      146.36     19.98 o 
  -3   2  18      226.08      238.52     20.80 o 
  -2   2  18      333.29      325.59     21.49 o 
  -1   2  18       50.65       47.50     14.35 o 
   0   2  18      130.98      139.50     10.93 o 
   1   2  18      100.31       95.28     10.88 o 
   2   2  18       29.71       26.99      9.69 o 
   3   2  18       92.45       85.22     17.65 o 
   4   2  18       42.81       47.80     13.58 o 
   5   2  18       61.12       73.85     12.82 o 
   6   2  18       26.86      -10.75     16.08 o 
   7   2  18       69.50       28.04     16.77 o 
   8   2  18       34.59        6.44     17.45 o 
   9   2  18      126.08       91.01     23.37 o 
  10   2  18       77.84       67.37     20.61 o 
 -10   3  18       89.93      101.98     27.35 o 
  -9   3  18       36.46       42.15     24.22 o 
  -8   3  18       37.54       39.57     22.55 o 
  -7   3  18      168.79      133.60     24.00 o 
  -6   3  18       36.63       45.72     26.12 o 
  -5   3  18       88.19       63.05     24.49 o 
  -4   3  18      485.60      473.69     33.32 o 
  -3   3  18      163.44      157.42     18.94 o 
  -2   3  18      115.40      130.47     17.15 o 
  -1   3  18       45.96       32.98     12.52 o 
   0   3  18      287.02      302.48     25.14 o 
   1   3  18       33.27       27.56     10.31 o 
   2   3  18      122.32      148.65     13.59 o 
   3   3  18      590.38      556.07     54.40 o 
   4   3  18     2274.75     2156.58     60.84 o 
   5   3  18      817.09      809.40     27.89 o 
   6   3  18       40.01       27.48     12.95 o 
   7   3  18      278.67      256.80     34.54 o 
   8   3  18        1.38      -12.64     17.71 o 
   9   3  18      193.42      192.61     27.33 o 
  -9   4  18        4.56       -3.35     22.31 o 
  -8   4  18      341.02      327.86     30.87 o 
  -7   4  18       24.25       19.67     19.86 o 
  -6   4  18      187.45      181.62     23.41 o 
  -5   4  18      105.08       97.92     19.93 o 
  -4   4  18      443.79      451.07     28.53 o 
  -3   4  18       50.78       29.32     16.27 o 
  -2   4  18      872.65      789.20     28.60 o 
  -1   4  18      540.42      593.51     20.52 o 
   0   4  18      613.31      581.84     19.89 o 
   1   4  18      651.22      693.43     25.16 o 
   2   4  18      142.64      166.72     13.08 o 
   3   4  18     1645.28     1786.24     47.39 o 
   4   4  18     1726.42     1660.28     76.41 o 
   5   4  18      142.98      139.34     30.78 o 
   6   4  18      244.00      233.43     22.57 o 
   7   4  18      114.85       94.64     20.48 o 
   8   4  18       92.09       96.41     21.73 o 
   9   4  18       61.90       44.28     25.25 o 
  -8   5  18       50.79       30.87     22.46 o 
  -7   5  18        5.34        6.63     19.56 o 
  -6   5  18      109.81      134.46     22.15 o 
  -5   5  18      105.99       91.03     15.06 o 
  -4   5  18       18.42      -13.58     13.32 o 
  -3   5  18      393.17      362.16     22.08 o 
  -2   5  18      194.11      187.29     21.99 o 
  -1   5  18       70.12       71.37     21.42 o 
   0   5  18      247.03      287.66     25.14 o 
   1   5  18       22.61       28.20     12.45 o 
   2   5  18      353.25      343.79     20.13 o 
   3   5  18      157.42      177.82     20.12 o 
   4   5  18       18.53      -21.91     14.60 o 
   5   5  18      334.93      333.08     25.82 o 
   6   5  18       12.98       17.22     17.38 o 
   7   5  18       41.90       30.66     18.60 o 
   8   5  18      158.16      231.61     33.52 o 
  -7   6  18       54.91       73.05     31.36 o 
  -6   6  18       37.76       26.24     28.70 o 
  -5   6  18      147.03      153.32     40.74 o 
  -4   6  18      152.72      126.67     31.88 o 
  -3   6  18      100.57       98.07     29.06 o 
  -2   6  18       29.08       13.69     17.27 o 
  -1   6  18      129.59      115.73     43.60 o 
   0   6  18       36.61       66.82     30.88 o 
   1   6  18       11.77       21.02     19.52 o 
   2   6  18        4.07       33.16     23.03 o 
   3   6  18       35.89       25.55     20.64 o 
   4   6  18       34.35       30.09     21.77 o 
   5   6  18       17.52       21.29     22.14 o 
   6   6  18       66.28       55.61     23.87 o 
   7   6  18       77.18       66.25     29.26 o 
  -5   7  18        0.55       45.89     29.13 o 
  -4   7  18       13.30       19.18     28.33 o 
  -3   7  18       19.13       11.62     19.13 o 
  -2   7  18       56.74       46.09     21.19 o 
  -1   7  18       18.41        6.11     21.12 o 
   0   7  18       72.26       74.14     42.01 o 
   1   7  18        1.78        1.46     18.82 o 
   2   7  18      277.32      243.17     61.90 o 
   3   7  18        2.80       11.56     20.41 o 
   4   7  18       22.91       34.86     22.06 o 
   5   7  18      270.71      323.40     39.39 o 
  -1   8  18      438.05      433.97    103.18 o 
   0   8  18      190.77      226.56     47.09 o 
   1   8  18      111.86      116.39     27.16 o 
 -10   0  19       15.25      -31.10     38.10 o 
  -9   0  19        0.00      -21.23     36.86 o 
  -8   0  19      115.47      152.22     43.55 o 
  -7   0  19      186.45      175.43     42.53 o 
  -6   0  19      348.51      383.57     47.48 o 
  -5   0  19      167.77      169.27     31.58 o 
  -4   0  19       61.21       84.58     20.29 o 
  -3   0  19        2.87        4.49     15.20 o 
  -2   0  19      159.64      166.10     17.23 o 
  -1   0  19       11.67       34.79     13.86 o 
   0   0  19        0.15       36.31     14.33 o 
   1   0  19      111.97      112.10     17.63 o 
   2   0  19        0.43       10.12     12.08 o 
   3   0  19      553.00      561.61     32.64 o 
   4   0  19       12.42       48.87     20.04 o 
   5   0  19       68.86       45.48     30.60 o 
   6   0  19       43.64       40.70     22.51 o 
   7   0  19      136.56      116.82     25.47 o 
   8   0  19      153.16      117.10     26.80 o 
   9   0  19        0.06       25.02     24.75 o 
  10   0  19        0.43        7.92     25.01 o 
 -10   1  19        6.54      -14.87     27.09 o 
  -9   1  19       12.57       38.10     26.44 o 
  -8   1  19       16.66      -12.47     19.66 o 
  -7   1  19       77.79       58.03     23.95 o 
  -6   1  19       53.17       49.92     21.26 o 
  -5   1  19      190.08      178.82     22.15 o 
  -4   1  19      378.39      435.05     26.90 o 
  -3   1  19      197.94      234.83     20.05 o 
  -2   1  19      500.31      516.63     24.91 o 
  -1   1  19      598.66      655.24     27.29 o 
   0   1  19       95.27      101.90     11.08 o 
   1   1  19      475.43      499.38     23.79 o 
   2   1  19      147.72      153.33     18.55 o 
   3   1  19       86.15       71.39     10.28 o 
   4   1  19       65.34       52.01      9.62 o 
   5   1  19      351.83      333.11     22.15 o 
   6   1  19       33.54       25.71     16.24 o 
   7   1  19      479.99      430.63     30.04 o 
   8   1  19       96.68       60.49     17.30 o 
   9   1  19       27.13       26.33     27.20 o 
  10   1  19       23.18       23.68     18.80 o 
 -10   2  19       22.22       63.74     31.24 o 
  -9   2  19      148.99      135.08     26.55 o 
  -8   2  19       34.50       57.85     23.23 o 
  -7   2  19      251.09      218.08     29.58 o 
  -6   2  19       95.64       72.08     21.84 o 
  -5   2  19      351.29      406.18     28.88 o 
  -4   2  19     1069.55     1142.68     42.92 o 
  -3   2  19     2002.71     2037.04     59.60 o 
  -2   2  19      572.85      537.29     26.43 o 
  -1   2  19      284.41      295.14     21.12 o 
   0   2  19      251.49      239.94     17.48 o 
   1   2  19      704.40      625.31     31.30 o 
   2   2  19     1256.81     1292.83     39.38 o 
   3   2  19        3.70      -14.95      9.97 o 
   4   2  19     2436.12     2360.27     51.64 o 
   5   2  19      729.76      715.31     25.04 o 
   6   2  19        5.14      -16.08     15.32 o 
   7   2  19      144.25      114.54     19.78 o 
   8   2  19      109.73      111.39     20.93 o 
   9   2  19       37.32       27.97     21.86 o 
  10   2  19       48.75       54.37     20.88 o 
  -9   3  19      228.90      209.00     33.72 o 
  -8   3  19       27.32       32.72     21.75 o 
  -7   3  19      114.07      166.29     24.93 o 
  -6   3  19       86.66       76.35     27.31 o 
  -5   3  19      165.89      140.47     21.95 o 
  -4   3  19       51.70       61.46     18.53 o 
  -3   3  19      323.37      355.72     24.74 o 
  -2   3  19      926.46      922.97     35.64 o 
  -1   3  19      130.83      135.62     15.29 o 
   0   3  19      115.87      118.26     14.48 o 
   1   3  19        7.09      -12.87     13.26 o 
   2   3  19      282.20      333.83     17.49 o 
   3   3  19       35.37       36.72      9.88 o 
   4   3  19      176.63      226.17     17.16 o 
   5   3  19      574.40      582.12     24.84 o 
   6   3  19       38.57       16.92     17.04 o 
   7   3  19      125.50      125.17     20.36 o 
   8   3  19      126.30       97.84     21.66 o 
   9   3  19       80.30       49.16     31.26 o 
  -9   4  19       35.47       37.80     31.12 o 
  -8   4  19       93.73      133.39     24.88 o 
  -7   4  19       11.70        6.45     24.21 o 
  -6   4  19       99.46      108.99     21.23 o 
  -5   4  19      177.77      161.25     21.76 o 
  -4   4  19      127.60      122.76     21.76 o 
  -3   4  19      197.61      167.54     25.41 o 
  -2   4  19      273.81      232.06     23.40 o 
  -1   4  19       46.05       32.16     13.41 o 
   0   4  19       26.56       41.31     11.37 o 
   1   4  19       40.06       35.52     10.96 o 
   2   4  19      310.24      327.11     16.26 o 
   3   4  19      653.85      637.09     24.90 o 
   4   4  19      243.04      237.58     18.09 o 
   5   4  19       95.33       59.58     13.86 o 
   6   4  19       14.86       -3.99     12.36 o 
   7   4  19       35.58       41.74     19.60 o 
   8   4  19       13.07       -2.20     19.16 o 
   9   4  19       24.33       14.10     20.70 o 
  -8   5  19       28.11        1.98     20.45 o 
  -7   5  19       48.30       62.27     21.40 o 
  -6   5  19       43.69       58.52     20.10 o 
  -5   5  19      305.28      234.66     41.96 o 
  -4   5  19       25.40       32.11     21.55 o 
  -3   5  19      464.85      460.00     24.53 o 
  -2   5  19       77.01      133.84     21.27 o 
  -1   5  19       93.68      111.35     17.31 o 
   0   5  19      239.84      297.52     46.03 o 
   1   5  19       30.99       50.04     13.81 o 
   2   5  19      476.01      425.98     22.08 o 
   3   5  19      257.86      312.65     23.41 o 
   4   5  19        1.55        9.57     16.27 o 
   5   5  19      101.96      121.28     20.22 o 
   6   5  19       83.34       77.67     20.51 o 
   7   5  19       26.23        3.18     24.14 o 
   8   5  19        8.82       14.96     25.90 o 
  -7   6  19       27.85       62.82     31.28 o 
  -6   6  19        0.71       10.60     27.15 o 
  -5   6  19      133.66       92.86     30.66 o 
  -4   6  19       68.25       47.42     27.69 o 
  -3   6  19      216.19      166.06     31.48 o 
  -2   6  19      166.10      152.34     23.76 o 
  -1   6  19       52.34       86.22     36.49 o 
   0   6  19      160.95      173.24     23.29 o 
   1   6  19      268.00      311.37     42.94 o 
   2   6  19      304.50      310.56     32.86 o 
   3   6  19      116.91      179.30     48.84 o 
   4   6  19        1.64       -6.14     19.75 o 
   5   6  19      105.32       86.56     25.05 o 
   6   6  19       71.55      101.76     25.41 o 
  -5   7  19       83.13      116.10     32.90 o 
  -4   7  19        5.42      -16.35     24.59 o 
  -3   7  19       18.39       11.07     25.34 o 
  -2   7  19        9.11       26.58     19.67 o 
  -1   7  19        0.35      -11.28     18.45 o 
   0   7  19       11.61       19.38     24.34 o 
   1   7  19        6.11       18.28     19.02 o 
   2   7  19       56.90       53.62     28.93 o 
   3   7  19       28.72       32.36     30.51 o 
   4   7  19       34.85       34.64     22.44 o 
 -10   0  20      131.07      141.76     47.72 o 
  -9   0  20      119.54      127.93     43.63 o 
  -8   0  20      166.48      206.12     47.78 o 
  -7   0  20      384.07      445.13     56.96 o 
  -6   0  20      439.36      439.92     53.72 o 
  -5   0  20      765.87      741.86     50.68 o 
  -4   0  20      574.31      560.37     48.04 o 
  -3   0  20     1101.97     1294.11     76.69 o 
  -2   0  20        1.40       -9.74     12.38 o 
  -1   0  20      235.43      258.12     42.31 o 
   0   0  20      374.08      406.92     51.51 o 
   1   0  20     1839.13     1920.13     65.63 o 
   2   0  20     1652.55     1694.46     48.09 o 
   3   0  20      414.06      358.28     28.51 o 
   4   0  20      276.41      300.75     29.12 o 
   5   0  20      179.30      204.08     37.88 o 
   6   0  20      506.71      498.54     38.37 o 
   7   0  20      880.47      708.36     45.07 o 
   8   0  20      595.93      488.28     40.58 o 
   9   0  20      107.98      133.01     35.29 o 
  10   0  20        1.75      -23.14     32.41 o 
 -10   1  20       27.55       50.25     60.45 o 
  -9   1  20       60.87       47.08     27.45 o 
  -8   1  20       75.74       68.52     27.16 o 
  -7   1  20       52.63       67.54     21.43 o 
  -6   1  20      169.29      155.64     24.02 o 
  -5   1  20       49.31       65.07     19.20 o 
  -4   1  20      535.94      573.69     30.25 o 
  -3   1  20      337.30      377.86     23.95 o 
  -2   1  20     1034.88     1043.83     36.13 o 
  -1   1  20      326.91      336.29     23.66 o 
   0   1  20       97.63       89.02     14.94 o 
   1   1  20       46.93       67.49     11.84 o 
   2   1  20       63.71       49.29      9.58 o 
   3   1  20       46.62       67.76     14.58 o 
   4   1  20       57.54       47.25     10.28 o 
   5   1  20      308.78      276.19     21.06 o 
   6   1  20      337.59      316.38     26.66 o 
   7   1  20       12.10       11.25     21.21 o 
   8   1  20      171.24      179.58     21.24 o 
   9   1  20       27.26       53.01     19.03 o 
  10   1  20        4.67       17.00     18.76 o 
 -10   2  20       23.55        8.35     28.49 o 
  -9   2  20        2.09      -25.32     24.57 o 
  -8   2  20       80.88       59.44     22.58 o 
  -7   2  20       38.43       60.22     27.20 o 
  -6   2  20      180.41      146.75     23.32 o 
  -5   2  20       42.04       33.81     19.18 o 
  -4   2  20      319.02      350.29     26.03 o 
  -3   2  20      539.38      493.58     27.65 o 
  -2   2  20       88.56       74.61     16.25 o 
  -1   2  20       27.65       14.87     14.41 o 
   0   2  20      118.63      129.61     16.82 o 
   1   2  20      139.75      122.44     17.04 o 
   2   2  20        4.99       31.14     10.67 o 
   3   2  20       79.85       69.74     11.95 o 
   4   2  20       66.00       74.29     12.41 o 
   5   2  20       62.49       85.07     27.79 o 
   6   2  20       54.68       53.55     19.09 o 
   7   2  20        3.58      -13.92     16.26 o 
   8   2  20       32.65       24.09     18.48 o 
   9   2  20       68.26       77.02     32.68 o 
  -9   3  20       67.77      109.55     32.54 o 
  -8   3  20       31.54       49.39     23.71 o 
  -7   3  20       15.56       31.51     21.05 o 
  -6   3  20      116.22      103.74     22.18 o 
  -5   3  20      164.11      155.71     22.59 o 
  -4   3  20      815.30      820.33     56.27 o 
  -3   3  20     1182.49     1128.49     41.36 o 
  -2   3  20        4.16       21.30     15.97 o 
  -1   3  20      354.93      340.23     22.76 o 
   0   3  20      146.90      154.79     15.16 o 
   1   3  20       27.18        4.79     10.66 o 
   2   3  20      652.96      699.99     29.10 o 
   3   3  20      696.88      657.00     27.78 o 
   4   3  20        5.78        4.04     12.45 o 
   5   3  20     2136.93     1968.55     63.58 o 
   6   3  20        9.80      -12.97     16.39 o 
   7   3  20      126.76      104.16     20.69 o 
   8   3  20       41.70       25.28     19.64 o 
   9   3  20      118.47      126.86     23.89 o 
  -9   4  20      194.82      200.59     31.14 o 
  -8   4  20       14.87        9.00     29.28 o 
  -7   4  20       19.60        2.12     20.10 o 
  -6   4  20      398.61      332.47     28.41 o 
  -5   4  20       41.59       46.39     32.07 o 
  -4   4  20       93.76       90.61     19.54 o 
  -3   4  20       13.56       20.23     14.52 o 
  -2   4  20      246.16      196.09     32.21 o 
  -1   4  20      361.59      346.80     21.49 o 
   0   4  20      144.83      123.86     16.08 o 
   1   4  20      154.01      176.35     18.78 o 
   2   4  20     1463.59     1534.40     37.96 o 
   3   4  20      719.40      689.54     44.32 o 
   4   4  20      719.53      651.68     30.08 o 
   5   4  20      288.47      316.31     26.09 o 
   6   4  20      128.36      129.21     17.53 o 
   7   4  20       22.30      -13.39     17.76 o 
   8   4  20       26.18       29.79     20.61 o 
  -8   5  20       38.17       35.99     22.70 o 
  -7   5  20       54.57       86.82     28.05 o 
  -6   5  20       73.58       79.23     21.57 o 
  -5   5  20       24.76        4.99     13.84 o 
  -4   5  20       14.56        9.93     14.50 o 
  -3   5  20       14.03       14.65     14.74 o 
  -2   5  20      192.42      181.70     22.98 o 
  -1   5  20      387.60      360.55     28.48 o 
   0   5  20       67.65       83.65     16.58 o 
   1   5  20       82.12       49.86     14.94 o 
   2   5  20      123.88      124.29     26.50 o 
   3   5  20       24.97       20.99     15.30 o 
   4   5  20      124.95      146.93     20.78 o 
   5   5  20       26.32       24.99     17.80 o 
   6   5  20       31.35       34.41     18.85 o 
   7   5  20       34.98        6.28     24.44 o 
  -6   6  20       52.09       68.36     30.71 o 
  -5   6  20        4.15       31.05     25.93 o 
  -4   6  20      146.83      123.96     30.68 o 
  -3   6  20       17.46       36.59     28.11 o 
  -2   6  20      111.49       89.35     36.37 o 
  -1   6  20        4.59        1.70     16.69 o 
   0   6  20       12.49       40.63     19.23 o 
   1   6  20        4.95       59.48     19.41 o 
   2   6  20       75.58      144.99     31.80 o 
   3   6  20       45.06       29.03     20.90 o 
   4   6  20       40.23       62.39     23.21 o 
   5   6  20       41.92       47.66     23.06 o 
   6   6  20       46.52       44.30     19.79 o 
  -4   7  20       88.40       63.20     29.49 o 
  -3   7  20      111.57      110.77     34.71 o 
  -2   7  20       57.83       45.86     33.56 o 
  -1   7  20       34.68        6.37     19.63 o 
   0   7  20       13.65       -4.46     18.49 o 
   1   7  20       73.22       85.30     21.84 o 
   2   7  20        1.56       28.88     27.76 o 
   3   7  20       81.05      113.04     32.22 o 
   4   7  20       48.35       91.31     31.37 o 
 -10   0  21       10.62       30.72     40.37 o 
  -9   0  21       41.93       59.75     42.06 o 
  -8   0  21       98.32       80.76     40.80 o 
  -7   0  21        6.54       28.73     36.39 o 
  -6   0  21        3.93       -0.44     33.70 o 
  -5   0  21       51.25       65.94     33.99 o 
  -4   0  21      232.77      241.01     24.10 o 
  -3   0  21       99.91      146.10     33.71 o 
  -2   0  21       91.01      101.32     16.68 o 
  -1   0  21       32.63       24.13     14.83 o 
   0   0  21       42.22       52.60     16.74 o 
   1   0  21        2.63        8.83     16.17 o 
   2   0  21      112.12      114.10     13.74 o 
   3   0  21       39.72       54.15     33.03 o 
   4   0  21      108.47      125.06     24.61 o 
   5   0  21      313.41      311.50     43.72 o 
   6   0  21      103.56       82.82     24.86 o 
   7   0  21        2.48       -9.37     21.76 o 
   8   0  21       28.53       10.47     23.44 o 
   9   0  21       21.61      -10.45     31.32 o 
  10   0  21        5.52       28.86     39.40 o 
 -10   1  21       25.09      -13.95     37.84 o 
  -9   1  21      166.41      171.56     33.88 o 
  -8   1  21       23.56        1.80     25.29 o 
  -7   1  21        0.94      -30.40     23.08 o 
  -6   1  21       66.66      100.95     22.46 o 
  -5   1  21      965.42     1025.86     41.34 o 
  -4   1  21      203.73      231.36     22.68 o 
  -3   1  21      187.36      180.98     19.64 o 
  -2   1  21      210.34      204.74     19.40 o 
  -1   1  21      367.96      382.44     22.83 o 
   0   1  21      101.61      102.67     24.65 o 
   1   1  21      208.91      235.75     16.83 o 
   2   1  21      230.14      253.36     18.60 o 
   3   1  21       37.71       34.29     10.16 o 
   4   1  21       13.20       16.35     14.48 o 
   5   1  21      139.67      160.17     18.85 o 
   6   1  21      331.69      315.20     23.18 o 
   7   1  21      225.83      176.68     24.13 o 
   8   1  21       11.63      -11.88     16.00 o 
   9   1  21       10.35       -8.27     19.16 o 
  10   1  21        0.02       -1.70     19.18 o 
  -9   2  21      162.39      166.05     35.08 o 
  -8   2  21       87.95       39.85     33.41 o 
  -7   2  21       15.04       12.82     20.48 o 
  -6   2  21      234.21      230.15     32.93 o 
  -5   2  21      334.29      377.14     28.99 o 
  -4   2  21      556.24      548.54     31.69 o 
  -3   2  21       54.01       46.25     17.08 o 
  -2   2  21      157.56      159.15     19.41 o 
  -1   2  21       33.16       29.16     14.97 o 
   0   2  21      268.21      299.50     21.99 o 
   1   2  21      560.95      584.45     28.82 o 
   2   2  21     1062.76     1055.05     29.03 o 
   3   2  21      627.83      648.65     22.81 o 
   4   2  21     2974.07     2933.57     62.20 o 
   5   2  21      949.05      889.45     33.71 o 
   6   2  21       66.16       44.16     17.53 o 
   7   2  21       24.30        7.37     17.42 o 
   8   2  21      131.20      117.30     21.68 o 
   9   2  21      306.75      303.87     31.40 o 
  -9   3  21       19.68       22.12     23.24 o 
  -8   3  21        0.02       10.12     22.04 o 
  -7   3  21       99.58       68.08     22.07 o 
  -6   3  21       14.61        7.01     19.47 o 
  -5   3  21      205.20      191.42     24.08 o 
  -4   3  21      866.94      953.88     39.52 o 
  -3   3  21      410.36      384.31     26.86 o 
  -2   3  21      464.59      495.59     28.66 o 
  -1   3  21      157.30      167.90     18.09 o 
   0   3  21      375.88      418.57     22.49 o 
   1   3  21      260.64      291.14     21.11 o 
   2   3  21      234.02      254.37     21.14 o 
   3   3  21      203.30      252.97     20.60 o 
   4   3  21      627.77      609.42     24.44 o 
   5   3  21      173.57      162.93     16.60 o 
   6   3  21       55.00       52.48     20.21 o 
   7   3  21      252.76      306.61     31.73 o 
   8   3  21      111.57       83.37     21.14 o 
   9   3  21        4.96      -11.16     19.88 o 
  -8   4  21        3.31       55.22     27.86 o 
  -7   4  21        3.64        9.01     20.03 o 
  -6   4  21      188.90      201.97     29.55 o 
  -5   4  21      131.92      109.65     21.62 o 
  -4   4  21      210.99      253.66     24.01 o 
  -3   4  21      293.56      277.24     21.47 o 
  -2   4  21        7.02       12.74     20.48 o 
  -1   4  21       11.78       19.39     14.13 o 
   0   4  21       25.82       51.79     14.64 o 
   1   4  21       33.02       29.99     12.66 o 
   2   4  21      637.31      604.27     26.75 o 
   3   4  21      229.17      217.11     31.56 o 
   4   4  21       36.15       32.21     12.18 o 
   5   4  21       21.84       21.61     12.23 o 
   6   4  21       15.52       -3.72     17.36 o 
   7   4  21       55.94       40.92     20.28 o 
   8   4  21       52.15       44.32     21.28 o 
  -7   5  21       25.16       19.77     21.55 o 
  -6   5  21       41.88       41.24     21.40 o 
  -5   5  21      116.18      132.42     32.22 o 
  -4   5  21       35.75       10.25     15.36 o 
  -3   5  21      102.31      110.78     16.67 o 
  -2   5  21      334.66      300.09     26.96 o 
  -1   5  21       53.33       36.28     22.33 o 
   0   5  21      124.51      130.02     21.64 o 
   1   5  21       72.52       57.05     19.07 o 
   2   5  21      256.38      262.59     35.08 o 
   3   5  21      280.10      318.97     40.22 o 
   4   5  21      204.78      274.60     24.25 o 
   5   5  21       74.42       73.54     25.43 o 
   6   5  21       38.12       45.09     19.20 o 
   7   5  21        4.57       25.88     30.61 o 
  -6   6  21       28.82       21.11     28.66 o 
  -5   6  21       46.68       40.45     28.05 o 
  -4   6  21        7.14      -14.00     23.19 o 
  -3   6  21      252.34      211.25     35.13 o 
  -2   6  21        4.27       28.44     26.02 o 
  -1   6  21       98.55       83.77     40.36 o 
   0   6  21       66.64       67.22     20.37 o 
   1   6  21      444.50      365.72     30.33 o 
   2   6  21       28.98       50.18     29.87 o 
   3   6  21      184.94      149.39     32.14 o 
   4   6  21       20.49       57.15     38.17 o 
   5   6  21       20.23       45.56     23.64 o 
   6   6  21       21.40       29.37     19.90 o 
  -4   7  21        5.83       -4.23     25.45 o 
  -3   7  21       47.09       10.86     29.96 o 
  -2   7  21       21.37        5.83     27.24 o 
  -1   7  21       70.46      113.87     37.40 o 
   0   7  21        7.54       34.67     19.84 o 
   1   7  21        1.56      -13.46     24.81 o 
   2   7  21       41.68       44.77     30.14 o 
   3   7  21       29.99       -2.58     28.00 o 
   4   7  21       19.81       -9.40     26.99 o 
 -10   0  22       64.50       43.40     42.90 o 
  -9   0  22       24.47      -33.54     35.66 o 
  -8   0  22        0.58      100.62     42.58 o 
  -7   0  22      179.11      200.13     45.49 o 
  -6   0  22      300.69      236.65     46.29 o 
  -5   0  22      765.69      833.96     68.12 o 
  -4   0  22     3139.87     3201.68    154.27 o 
  -3   0  22     1116.40     1308.89     79.73 o 
  -2   0  22     1084.25     1083.19     69.67 o 
  -1   0  22       45.72       15.20     19.11 o 
   0   0  22     1966.43     2097.63     71.00 o 
   1   0  22        4.38        9.10     17.22 o 
   2   0  22      350.28      355.48     20.39 o 
   3   0  22     1195.23     1281.31     53.02 o 
   4   0  22      508.55      528.44     37.29 o 
   5   0  22       29.64       32.46     31.03 o 
   6   0  22       47.31       43.71     23.10 o 
   7   0  22      414.52      407.94     36.98 o 
   8   0  22       11.12       24.56     23.98 o 
   9   0  22        6.26      -20.99     43.82 o 
 -10   1  22       43.11       35.38     30.27 o 
  -9   1  22       55.35       32.76     39.19 o 
  -8   1  22      143.67      162.18     32.95 o 
  -7   1  22       26.73       64.38     25.84 o 
  -6   1  22       56.69       78.61     20.88 o 
  -5   1  22     1448.98     1461.76     72.97 o 
  -4   1  22      250.65      239.00     34.34 o 
  -3   1  22       14.16      -18.85     14.94 o 
  -2   1  22      104.92      106.24     21.04 o 
  -1   1  22      320.62      318.87     22.09 o 
   0   1  22      184.14      226.35     22.58 o 
   1   1  22      195.55      209.92     17.45 o 
   2   1  22      129.43      184.37     14.02 o 
   3   1  22      152.34      151.48     13.14 o 
   4   1  22      239.93      263.75     20.68 o 
   5   1  22       71.05       68.33     16.89 o 
   6   1  22       80.05       74.86     17.64 o 
   7   1  22      104.21      132.22     31.25 o 
   8   1  22       53.19       42.56     18.28 o 
   9   1  22       42.41       48.62     19.50 o 
  -9   2  22       70.75       69.44     28.85 o 
  -8   2  22        2.54       26.13     26.85 o 
  -7   2  22        3.18      -14.91     24.55 o 
  -6   2  22      162.48      164.00     29.99 o 
  -5   2  22      188.27      224.65     25.80 o 
  -4   2  22       91.66       56.68     19.29 o 
  -3   2  22      362.30      324.43     29.42 o 
  -2   2  22       41.42       15.01     27.81 o 
  -1   2  22       64.16       45.34     16.20 o 
   0   2  22       94.48      101.15     17.45 o 
   1   2  22      147.82      159.67     15.35 o 
   2   2  22      109.27      112.43     14.25 o 
   3   2  22      318.40      341.12     18.07 o 
   4   2  22      104.47      101.31     13.74 o 
   5   2  22       41.29       43.21     16.96 o 
   6   2  22      137.18      123.76     19.67 o 
   7   2  22      148.80      162.68     23.31 o 
   8   2  22       43.05       42.01     19.44 o 
   9   2  22       13.50        6.00     21.88 o 
  -9   3  22       21.91       31.76     28.47 o 
  -8   3  22       16.05       19.68     22.45 o 
  -7   3  22       10.12       15.81     20.43 o 
  -6   3  22       53.31       33.36     35.39 o 
  -5   3  22      165.63      174.23     31.55 o 
  -4   3  22      335.07      342.01     26.87 o 
  -3   3  22       90.72       79.93     21.08 o 
  -2   3  22      295.55      295.36     25.44 o 
  -1   3  22        2.96       -5.29     18.27 o 
   0   3  22      290.55      290.77     20.21 o 
   1   3  22      171.42      165.98     14.95 o 
   2   3  22      245.12      250.17     17.22 o 
   3   3  22     1024.26      998.84     35.78 o 
   4   3  22       61.21       52.55     14.61 o 
   5   3  22       67.83       90.13     18.58 o 
   6   3  22       74.67       92.43     19.41 o 
   7   3  22      101.27       96.17     21.13 o 
   8   3  22       21.43       13.17     24.25 o 
   9   3  22       18.16       19.23     21.37 o 
  -8   4  22       95.51       44.84     32.55 o 
  -7   4  22       59.82       30.30     22.96 o 
  -6   4  22      140.57      146.01     23.85 o 
  -5   4  22       46.65       93.98     21.04 o 
  -4   4  22      674.74      721.57     34.38 o 
  -3   4  22      298.34      302.37     29.80 o 
  -2   4  22     1099.62     1060.54     43.32 o 
  -1   4  22      217.06      183.84     38.26 o 
   0   4  22      368.65      351.27     29.70 o 
   1   4  22       57.73       61.72     16.49 o 
   2   4  22      604.49      557.69     32.85 o 
   3   4  22      631.16      650.70     70.62 o 
   4   4  22      690.33      563.12     47.24 o 
   5   4  22      148.65      140.64     16.97 o 
   6   4  22      272.16      307.48     31.38 o 
   7   4  22      110.88      100.39     21.91 o 
   8   4  22       86.57       68.64     21.87 o 
  -7   5  22       15.42       38.20     21.77 o 
  -6   5  22       15.25       17.42     20.39 o 
  -5   5  22      147.21      152.39     19.96 o 
  -4   5  22       16.31       42.32     22.34 o 
  -3   5  22       73.98       53.99     19.57 o 
  -2   5  22       27.78       73.09     20.73 o 
  -1   5  22       10.68       15.48     18.23 o 
   0   5  22      113.82       77.66     20.74 o 
   1   5  22       62.87       63.13     20.25 o 
   2   5  22      136.76      120.80     22.15 o 
   3   5  22      150.25      155.82     28.88 o 
   4   5  22      134.40      132.75     19.93 o 
   5   5  22       33.90       39.33     21.71 o 
   6   5  22       40.74       22.19     29.28 o 
   7   5  22       15.68      -26.58     23.84 o 
  -6   6  22        2.76       52.82     31.17 o 
  -5   6  22       84.80      111.81     32.41 o 
  -4   6  22        6.58       31.99     42.49 o 
  -3   6  22       77.58       85.12     29.36 o 
  -2   6  22       59.80       26.36     64.30 o 
  -1   6  22       51.91       48.73     27.08 o 
   0   6  22       18.19       30.47     19.29 o 
   1   6  22       26.26       46.76     26.97 o 
   2   6  22       18.27       15.60     36.91 o 
   3   6  22       43.48       63.15     28.21 o 
   4   6  22        3.79       -5.64     37.72 o 
   5   6  22       94.48      115.75     21.77 o 
   6   6  22       30.15       52.91     21.23 o 
  -3   7  22      184.74      202.05     36.40 o 
  -2   7  22        7.66       21.73     26.67 o 
  -1   7  22      186.82      250.72     30.89 o 
   0   7  22       37.59       75.03     21.86 o 
   1   7  22        5.26      -21.80     25.26 o 
   2   7  22       75.95       39.16     31.02 o 
   3   7  22        1.29        3.75     75.22 o 
 -10   0  23       82.67       75.08     45.20 o 
  -9   0  23       38.10       15.27     41.84 o 
  -8   0  23       59.00       58.60     42.46 o 
  -7   0  23      311.64      311.30     52.02 o 
  -6   0  23      249.00      237.59     45.64 o 
  -5   0  23      213.55      228.96     45.40 o 
  -4   0  23      334.16      359.91     48.15 o 
  -3   0  23       20.90       13.32     27.82 o 
  -2   0  23        5.93      -25.76     17.56 o 
  -1   0  23      491.89      512.99     39.99 o 
   0   0  23      420.75      461.38     28.72 o 
   1   0  23        1.68        6.26     17.60 o 
   2   0  23      250.67      285.93     19.43 o 
   3   0  23       35.31       34.58     21.03 o 
   4   0  23        0.06        9.20     22.40 o 
   5   0  23      137.78      178.75     39.20 o 
   6   0  23      247.51      267.96     31.56 o 
   7   0  23        7.11       -9.66     23.90 o 
   8   0  23        0.58      -32.87     21.91 o 
   9   0  23        0.18       23.79     26.41 o 
  -9   1  23       67.02       66.15     29.92 o 
  -8   1  23      135.09      151.37     33.16 o 
  -7   1  23       83.27       38.72     27.66 o 
  -6   1  23      220.30      186.90     33.68 o 
  -5   1  23      318.09      332.84     27.04 o 
  -4   1  23      429.69      417.12     27.70 o 
  -3   1  23       14.57      -14.78     15.18 o 
  -2   1  23      189.96      175.29     19.69 o 
  -1   1  23      459.27      477.20     25.95 o 
   0   1  23      142.48      135.96     13.65 o 
   1   1  23       34.82       44.36     12.83 o 
   2   1  23      104.68      107.58     19.11 o 
   3   1  23      306.24      376.55     17.96 o 
   4   1  23      407.45      445.70     25.04 o 
   5   1  23      274.83      237.28     21.03 o 
   6   1  23      411.21      412.70     26.05 o 
   7   1  23        5.34       27.71     19.46 o 
   8   1  23       16.49       24.72     19.81 o 
   9   1  23       17.07       23.67     19.18 o 
  -9   2  23       28.77      -10.40     27.25 o 
  -8   2  23       43.35       27.35     27.08 o 
  -7   2  23       53.44       43.27     21.68 o 
  -6   2  23      617.16      591.01     35.45 o 
  -5   2  23      290.26      290.50     26.95 o 
  -4   2  23      565.26      566.75     31.89 o 
  -3   2  23      204.96      214.80     22.79 o 
  -2   2  23      107.10      103.01     19.23 o 
  -1   2  23      598.44      615.82     44.14 o 
   0   2  23      923.53      974.67     37.37 o 
   1   2  23      188.54      214.86     17.00 o 
   2   2  23      481.14      535.52     21.56 o 
   3   2  23     1472.23     1489.34     42.64 o 
   4   2  23     1596.80     1566.44     45.49 o 
   5   2  23     1331.03     1281.54     41.01 o 
   6   2  23       24.24       18.82     21.49 o 
   7   2  23      102.61       97.04     20.40 o 
   8   2  23       72.37       69.54     20.48 o 
   9   2  23       13.39        1.67     22.63 o 
  -9   3  23       71.25       45.47     28.89 o 
  -8   3  23       26.33       67.95     24.12 o 
  -7   3  23      126.69       75.43     23.17 o 
  -6   3  23       15.56        9.99     21.36 o 
  -5   3  23      254.28      243.02     25.75 o 
  -4   3  23       68.43       46.64     19.54 o 
  -3   3  23      126.62      128.55     21.31 o 
  -2   3  23      195.79      217.46     23.39 o 
  -1   3  23       41.13       42.20     14.89 o 
   0   3  23       95.04       93.55     16.26 o 
   1   3  23      426.94      437.12     20.21 o 
   2   3  23      182.25      183.95     15.91 o 
   3   3  23     1354.66     1338.30     36.09 o 
   4   3  23      420.23      416.83     21.75 o 
   5   3  23       25.78       10.15     16.79 o 
   6   3  23      103.87      110.50     19.71 o 
   7   3  23      111.59      161.62     22.89 o 
   8   3  23       38.97       -1.76     24.18 o 
  -8   4  23        0.51       21.53     22.66 o 
  -7   4  23       26.23       38.11     22.30 o 
  -6   4  23        4.14       19.42     20.38 o 
  -5   4  23        2.98       12.76     19.03 o 
  -4   4  23      323.97      321.80     26.68 o 
  -3   4  23       74.34      100.91     28.27 o 
  -2   4  23      106.80       85.78     16.74 o 
  -1   4  23        0.21        5.45     11.85 o 
   0   4  23      121.00       77.85     21.72 o 
   1   4  23      259.39      247.37     39.66 o 
   2   4  23      326.74      333.21     23.04 o 
   3   4  23      225.85      193.67     34.96 o 
   4   4  23      103.28      111.89     18.50 o 
   5   4  23       10.74       10.23     14.14 o 
   6   4  23        2.31        8.46     18.22 o 
   7   4  23        2.17       27.95     19.84 o 
   8   4  23       12.79       26.55     21.59 o 
  -7   5  23       84.32       63.27     23.15 o 
  -6   5  23       16.95       18.46     21.95 o 
  -5   5  23        6.54       23.83     16.98 o 
  -4   5  23       48.12       26.65     14.39 o 
  -3   5  23      105.07       79.11     21.80 o 
  -2   5  23       21.51       30.11     19.15 o 
  -1   5  23       30.16       32.82     19.62 o 
   0   5  23       39.19       12.23     19.51 o 
   1   5  23      137.67       98.79     21.57 o 
   2   5  23       33.56       39.43     19.38 o 
   3   5  23       84.09       78.78     18.44 o 
   4   5  23       51.02       51.39     19.17 o 
   5   5  23       13.52       -6.76     17.42 o 
   6   5  23       37.49       18.55     24.99 o 
   7   5  23       24.85       44.98     26.77 o 
  -5   6  23        5.35       29.33     33.83 o 
  -4   6  23      101.39       53.20     28.92 o 
  -3   6  23      120.79       99.26     30.12 o 
  -2   6  23        8.57       -9.53     25.45 o 
  -1   6  23      379.75      263.48     38.36 o 
   0   6  23      193.67      160.48     48.90 o 
   1   6  23        5.21       28.41     41.65 o 
   2   6  23      126.52       63.33     28.58 o 
   3   6  23       55.18       60.76     36.90 o 
   4   6  23      162.79      141.78     33.29 o 
   5   6  23      319.34      399.51     44.77 o 
  -3   7  23       56.56       88.61     33.95 o 
  -2   7  23       40.90       35.24     29.10 o 
  -1   7  23       18.42       41.81     29.72 o 
   0   7  23        2.22       -8.88     25.62 o 
   1   7  23       21.59       16.79     27.55 o 
   2   7  23        7.76        3.08     27.82 o 
   3   7  23       17.00       14.80     29.95 o 
  -9   0  24      144.62       90.97     44.77 o 
  -8   0  24       92.34       71.28     40.73 o 
  -7   0  24       18.96       71.13     37.01 o 
  -6   0  24     1018.36      994.22     78.07 o 
  -5   0  24      331.69      374.75     53.44 o 
  -4   0  24       24.86       45.49     31.70 o 
  -3   0  24      174.85      124.80     34.80 o 
  -2   0  24        0.21        4.68     27.49 o 
  -1   0  24     2913.47     3148.12     99.87 o 
   0   0  24        8.98      -11.37     16.49 o 
   1   0  24     1234.66     1228.84     50.74 o 
   2   0  24     1029.17     1086.21     36.97 o 
   3   0  24      141.65      189.74     55.15 o 
   4   0  24     2288.27     2405.03     86.25 o 
   5   0  24      855.83      802.79     65.98 o 
   6   0  24      202.68      200.42     29.39 o 
   7   0  24       12.32       35.94     39.79 o 
   8   0  24        0.00      -11.77     24.35 o 
   9   0  24        3.46       -0.71     36.07 o 
  -9   1  24       81.35       70.48     31.37 o 
  -8   1  24       62.61       57.39     28.41 o 
  -7   1  24      114.21       87.45     27.57 o 
  -6   1  24      173.10      181.01     30.63 o 
  -5   1  24      551.33      529.36     41.52 o 
  -4   1  24      103.12      115.92     20.44 o 
  -3   1  24       46.89       90.51     18.58 o 
  -2   1  24        8.58       -0.19     15.35 o 
  -1   1  24      126.38      130.52     18.50 o 
   0   1  24      114.78      124.38     13.88 o 
   1   1  24      194.41      244.58     17.50 o 
   2   1  24       49.50       48.28     11.68 o 
   3   1  24     1195.07     1232.31     37.90 o 
   4   1  24      110.46      128.17     18.67 o 
   5   1  24      294.50      292.18     28.49 o 
   6   1  24      506.24      503.74     28.69 o 
   7   1  24       56.72       46.43     27.09 o 
   8   1  24       23.55       46.76     18.80 o 
   9   1  24       11.92       -4.12     18.41 o 
  -9   2  24       38.91       31.70     28.58 o 
  -8   2  24       55.87       10.69     57.17 o 
  -7   2  24       16.98        1.80     25.68 o 
  -6   2  24       29.91       27.84     20.45 o 
  -5   2  24      605.57      707.71     73.14 o 
  -4   2  24      123.93      111.01     21.21 o 
  -3   2  24      375.31      351.44     26.94 o 
  -2   2  24       11.93        3.26     17.38 o 
  -1   2  24       99.46      124.16     19.44 o 
   0   2  24        9.53        5.20     16.08 o 
   1   2  24       10.11        0.56     10.17 o 
   2   2  24       77.80       72.50     14.96 o 
   3   2  24      512.79      584.82     27.78 o 
   4   2  24        9.52        3.48     15.78 o 
   5   2  24       42.64       23.79     16.55 o 
   6   2  24       25.79       30.97     17.18 o 
   7   2  24        1.83      -25.98     17.32 o 
   8   2  24       54.62       54.00     21.18 o 
   9   2  24       13.83        0.71     23.14 o 
  -8   3  24        5.90      -17.68     24.13 o 
  -7   3  24       30.70       18.09     21.16 o 
  -6   3  24      117.22      145.61     23.89 o 
  -5   3  24      297.98      298.71     27.56 o 
  -4   3  24       59.11       36.97     19.35 o 
  -3   3  24       37.19       35.90     19.34 o 
  -2   3  24        0.76       -1.62     17.69 o 
  -1   3  24       36.85       33.09     15.01 o 
   0   3  24      402.82      418.74     24.11 o 
   1   3  24       69.62       89.89     16.47 o 
   2   3  24      539.13      565.43     26.84 o 
   3   3  24     1950.38     1856.95     56.29 o 
   4   3  24      343.64      434.29     21.83 o 
   5   3  24      205.61      237.10     22.25 o 
   6   3  24       79.74       62.33     19.44 o 
   7   3  24       31.10       -1.34     27.52 o 
   8   3  24       83.37       78.31     22.23 o 
  -8   4  24       97.58      108.41     25.50 o 
  -7   4  24       27.59       25.53     22.46 o 
  -6   4  24       59.37       26.38     20.69 o 
  -5   4  24      301.15      265.56     29.82 o 
  -4   4  24        0.55       13.46     18.43 o 
  -3   4  24       55.56       48.35     16.73 o 
  -2   4  24       50.56       54.87     18.39 o 
  -1   4  24       85.98       89.05     16.58 o 
   0   4  24      298.09      208.08     34.99 o 
   1   4  24     2030.04     2047.27    137.19 o 
   2   4  24      458.55      341.46     69.79 o 
   3   4  24      140.36      157.64     17.05 o 
   4   4  24       37.78       37.48     11.45 o 
   5   4  24       85.33       79.43     22.65 o 
   6   4  24       89.06       74.20     20.57 o 
   7   4  24      155.84      196.30     24.78 o 
  -7   5  24       30.87       35.59     23.60 o 
  -6   5  24       39.90       88.23     24.08 o 
  -5   5  24        8.31       -7.50     17.07 o 
  -4   5  24      180.97      184.57     25.90 o 
  -3   5  24        6.45       37.01     21.11 o 
  -2   5  24        4.97       13.73     20.85 o 
  -1   5  24        0.45      -16.12     19.78 o 
   0   5  24       96.34       95.31     22.01 o 
   1   5  24       33.99       20.61     37.29 o 
   2   5  24       19.90       24.51     20.28 o 
   3   5  24        4.85       -6.09     19.50 o 
   4   5  24       15.10        7.20     17.34 o 
   5   5  24        1.11       -7.36     17.83 o 
   6   5  24       16.02       21.06     25.37 o 
  -5   6  24       79.57       74.43     48.52 o 
  -4   6  24        0.72       -3.19     25.70 o 
  -3   6  24       41.88       25.30     31.19 o 
  -2   6  24       29.80       24.73     27.11 o 
  -1   6  24       19.19       31.20     26.17 o 
   0   6  24       23.34       16.08     36.78 o 
   1   6  24        3.72       -8.69     29.01 o 
   2   6  24       55.69       47.35     27.36 o 
   3   6  24        7.83       23.32     27.08 o 
   4   6  24       28.76       42.85     22.46 o 
   5   6  24       90.52       57.16     24.02 o 
  -2   7  24       77.60      110.75     33.07 o 
  -1   7  24       15.32       30.32     28.80 o 
   0   7  24       59.30       61.94     31.90 o 
   1   7  24       21.62       13.33     29.65 o 
   2   7  24       37.21       28.71     30.32 o 
  -9   0  25       22.19       -3.94     39.54 o 
  -8   0  25        0.82      -16.40     32.64 o 
  -7   0  25       55.55       85.52     38.04 o 
  -6   0  25        0.76       63.36     35.28 o 
  -5   0  25      334.59      316.90     50.30 o 
  -4   0  25      101.81       81.60     35.02 o 
  -3   0  25        0.12      -25.22     27.06 o 
  -2   0  25        0.76        9.53     30.88 o 
  -1   0  25       29.06       81.17     19.10 o 
   0   0  25       10.94       38.81     18.67 o 
   1   0  25       17.23       -0.39     18.74 o 
   2   0  25        7.59       24.55     13.34 o 
   3   0  25      322.37      364.18     32.46 o 
   4   0  25        3.77       54.33     23.71 o 
   5   0  25       24.51       32.63     32.43 o 
   6   0  25        4.56       18.98     27.51 o 
   7   0  25       21.29       12.49     24.05 o 
   8   0  25       31.49       13.23     25.24 o 
   9   0  25        1.04      -32.69     25.38 o 
  -9   1  25        6.66       -5.69     27.82 o 
  -8   1  25      104.74      102.03     51.22 o 
  -7   1  25      141.45      124.56     37.75 o 
  -6   1  25      167.67      242.30     37.65 o 
  -5   1  25      307.03      305.70     34.86 o 
  -4   1  25       26.24       67.11     36.90 o 
  -3   1  25       39.71       27.03     17.63 o 
  -2   1  25      398.44      430.39     27.16 o 
  -1   1  25       34.41       15.09     15.94 o 
   0   1  25       44.40       49.73     17.14 o 
   1   1  25      165.99      200.21     20.28 o 
   2   1  25      178.48      213.86     15.87 o 
   3   1  25     1279.04     1378.86     42.17 o 
   4   1  25      409.53      446.63     32.51 o 
   5   1  25      575.78      547.92     28.91 o 
   6   1  25        9.90       -6.35     16.91 o 
   7   1  25        0.82       -4.24     19.56 o 
   8   1  25       46.05       62.73     24.68 o 
   9   1  25       28.63       42.97     20.01 o 
  -9   2  25       16.18       33.56     29.18 o 
  -8   2  25       81.36       60.97     29.69 o 
  -7   2  25       10.89      -20.37     24.06 o 
  -6   2  25      127.65      141.98     28.75 o 
  -5   2  25       50.39       81.09     27.38 o 
  -4   2  25      212.87      189.57     23.91 o 
  -3   2  25      471.60      473.96     30.47 o 
  -2   2  25      446.85      442.32     34.87 o 
  -1   2  25       50.11       59.80     18.44 o 
   0   2  25      119.49      150.04     20.75 o 
   1   2  25      663.24      692.63     43.86 o 
   2   2  25     2091.08     2122.77     48.53 o 
   3   2  25      488.62      496.57     22.06 o 
   4   2  25      156.98      160.46     19.89 o 
   5   2  25       35.85       46.49     17.26 o 
   6   2  25       89.33       86.64     26.82 o 
   7   2  25      133.68      161.43     22.62 o 
   8   2  25        4.35      -12.09     18.95 o 
  -8   3  25        2.40        9.51     30.81 o 
  -7   3  25       12.91        5.38     21.04 o 
  -6   3  25       55.42       72.95     22.89 o 
  -5   3  25      256.16      247.10     37.37 o 
  -4   3  25       17.34       52.24     25.66 o 
  -3   3  25       77.77      114.75     21.88 o 
  -2   3  25      325.53      320.79     27.01 o 
  -1   3  25       95.12       55.39     15.97 o 
   0   3  25      117.50      134.47     17.64 o 
   1   3  25      533.81      549.31     28.87 o 
   2   3  25      113.78       94.74     24.24 o 
   3   3  25     1266.83     1292.61     36.08 o 
   4   3  25      200.00      215.66     21.31 o 
   5   3  25      101.36       48.54     17.93 o 
   6   3  25      100.39      105.20     20.55 o 
   7   3  25        0.39      -21.08     18.79 o 
   8   3  25       47.85       49.69     21.56 o 
  -7   4  25       39.42        2.63     20.77 o 
  -6   4  25       97.94      111.98     23.85 o 
  -5   4  25       67.55      108.58     23.24 o 
  -4   4  25       24.51       16.31     18.96 o 
  -3   4  25       47.55       30.48     16.57 o 
  -2   4  25       40.51       46.27     15.53 o 
  -1   4  25       16.84       31.51     14.94 o 
   0   4  25      792.90      711.32     45.83 o 
   1   4  25      253.35      242.46     21.16 o 
   2   4  25      160.32      152.23     18.19 o 
   3   4  25       44.92        9.10     13.93 o 
   4   4  25        9.16       -0.63     12.47 o 
   5   4  25       13.01       10.16     17.70 o 
   6   4  25       34.92       19.82     19.62 o 
   7   4  25        2.57        2.33     20.18 o 
  -6   5  25       16.42       20.17     21.28 o 
  -5   5  25       22.79        6.43     17.23 o 
  -4   5  25       59.56       40.65     30.24 o 
  -3   5  25      201.86      212.05     27.45 o 
  -2   5  25       10.27      -23.16     20.55 o 
  -1   5  25       33.09       32.56     22.22 o 
   0   5  25      468.39      412.34     47.08 o 
   1   5  25       54.71       59.83     22.08 o 
   2   5  25      182.02      194.69     29.09 o 
   3   5  25       15.58        3.68     20.25 o 
   4   5  25       41.87       50.57     21.39 o 
   5   5  25       21.02       10.69     24.43 o 
   6   5  25       36.35       73.07     27.85 o 
  -5   6  25       25.68       16.48     27.48 o 
  -4   6  25        7.03        8.62     26.93 o 
  -3   6  25       10.35       26.15     28.42 o 
  -2   6  25       63.62       70.90     28.78 o 
  -1   6  25       73.50       51.35     29.11 o 
   0   6  25      110.21      106.05     33.43 o 
   1   6  25       43.52       76.65     39.56 o 
   2   6  25       40.07       48.50     27.82 o 
   3   6  25        4.68       24.90     26.51 o 
   4   6  25       37.21       30.27     23.66 o 
  -1   7  25        5.93       40.77     30.50 o 
   0   7  25       40.54       27.67     42.13 o 
   1   7  25        7.45       -5.75     27.53 o 
  -9   0  26       42.12       12.43     38.22 o 
  -8   0  26      182.72      136.83     45.13 o 
  -7   0  26      170.02       89.15     40.09 o 
  -6   0  26      670.61      586.59     64.54 o 
  -5   0  26       18.91       -8.82     30.70 o 
  -4   0  26       88.86       79.27     34.71 o 
  -3   0  26      124.15      120.60     36.25 o 
  -2   0  26      883.48      844.24     68.96 o 
  -1   0  26      474.28      449.29     37.40 o 
   0   0  26      190.47      198.69     24.74 o 
   1   0  26      251.04      323.99     29.69 o 
   2   0  26      605.09      591.09     37.30 o 
   3   0  26        2.17       24.96     22.91 o 
   4   0  26      671.11      738.18     43.87 o 
   5   0  26      117.15      149.45     38.74 o 
   6   0  26      365.65      382.27     36.79 o 
   7   0  26        1.53       -4.08     50.09 o 
   8   0  26       84.42       97.75     30.67 o 
   9   0  26       63.31       43.92     28.26 o 
  -9   1  26      126.20       98.09     32.67 o 
  -8   1  26       27.49       37.99     27.64 o 
  -7   1  26      121.77       74.23     28.32 o 
  -6   1  26       16.28       -7.80     23.23 o 
  -5   1  26      106.55       57.73     25.55 o 
  -4   1  26      173.38      161.78     28.53 o 
  -3   1  26      268.85      279.35     24.61 o 
  -2   1  26       45.45       45.48     17.97 o 
  -1   1  26       43.27       34.89     17.25 o 
   0   1  26      174.24      187.56     25.97 o 
   1   1  26      130.97      166.94     18.94 o 
   2   1  26      308.42      335.25     23.35 o 
   3   1  26      238.31      255.10     25.62 o 
   4   1  26       67.34       80.14     17.93 o 
   5   1  26       16.58       27.83     16.70 o 
   6   1  26       54.85       67.74     21.61 o 
   7   1  26        9.56       31.06     23.88 o 
   8   1  26       28.96       37.95     29.29 o 
   9   1  26       24.55       -0.56     19.56 o 
  -8   2  26        3.30       30.10     27.93 o 
  -7   2  26        3.48       23.35     26.36 o 
  -6   2  26        1.46      -25.77     79.37 o 
  -5   2  26       20.64       46.84     24.81 o 
  -4   2  26        2.34       20.57     19.11 o 
  -3   2  26       14.86       37.65     21.50 o 
  -2   2  26        1.81       -6.63     18.61 o 
  -1   2  26       75.18       75.92     25.02 o 
   0   2  26      107.31      115.01     20.70 o 
   1   2  26      430.08      468.14     25.69 o 
   2   2  26      201.97      256.97     17.80 o 
   3   2  26      156.40      197.11     20.05 o 
   4   2  26      236.16      262.65     24.76 o 
   5   2  26       10.10       -1.05     20.53 o 
   6   2  26       26.62        8.39     17.88 o 
   7   2  26       20.18        5.38     18.58 o 
   8   2  26       23.22       12.32     19.99 o 
  -8   3  26       25.62       -4.80     26.55 o 
  -7   3  26       38.88       45.34     27.27 o 
  -6   3  26      234.59      230.69     27.56 o 
  -5   3  26       26.37       68.04     20.85 o 
  -4   3  26       62.66       56.02     20.20 o 
  -3   3  26       41.09       22.60     19.48 o 
  -2   3  26       88.31       77.81     20.55 o 
  -1   3  26       41.75       66.56     16.39 o 
   0   3  26      416.72      423.01     25.42 o 
   1   3  26      742.48      810.43     32.17 o 
   2   3  26      191.81      169.70     23.32 o 
   3   3  26       65.32       70.19     14.93 o 
   4   3  26      235.91      226.72     21.67 o 
   5   3  26       27.38       19.95     17.86 o 
   6   3  26       93.16       52.94     19.41 o 
   7   3  26      118.08       96.42     21.79 o 
   8   3  26       12.67        0.65     20.37 o 
  -7   4  26       19.31        8.72     27.92 o 
  -6   4  26      118.62      105.51     24.23 o 
  -5   4  26      252.80      252.29     32.79 o 
  -4   4  26      107.85       74.72     21.74 o 
  -3   4  26      197.83      188.63     20.83 o 
  -2   4  26      191.09      162.55     19.33 o 
  -1   4  26      240.78      262.17     39.60 o 
   0   4  26      131.22      166.57     19.92 o 
   1   4  26      152.36      132.86     18.98 o 
   2   4  26      128.24      108.90     17.75 o 
   3   4  26       59.95       57.54     16.58 o 
   4   4  26      103.15       44.20     36.19 o 
   5   4  26       39.80       21.91     18.52 o 
   6   4  26       55.36       64.03     38.97 o 
   7   4  26       59.17       66.08     25.28 o 
  -6   5  26       49.11       22.08     21.69 o 
  -5   5  26       19.83        9.84     21.85 o 
  -4   5  26        6.29      -21.09     20.44 o 
  -3   5  26       47.70       52.40     22.05 o 
  -2   5  26       23.92        8.15     21.77 o 
  -1   5  26      251.14      282.37     29.95 o 
   0   5  26      101.49       88.73     21.79 o 
   1   5  26       25.82       25.36     20.40 o 
   2   5  26       13.37       18.54     20.22 o 
   3   5  26       17.54       11.73     19.77 o 
   4   5  26        1.66       16.97     20.95 o 
   5   5  26        4.50       28.75     31.92 o 
   6   5  26       47.86       40.32     27.14 o 
  -4   6  26       48.61       58.77     29.64 o 
  -3   6  26       47.76       65.58     49.33 o 
  -2   6  26       35.13       48.61     28.60 o 
  -1   6  26       14.32       32.22     26.50 o 
   0   6  26       31.51       32.38     28.35 o 
   1   6  26       17.72       31.48     27.93 o 
   2   6  26       31.70       19.65     37.02 o 
   3   6  26       47.61       31.26     27.89 o 
   4   6  26       78.86      109.12     34.54 o 
  -9   0  27       27.31      -27.09     36.30 o 
  -8   0  27       12.79       -9.19     37.50 o 
  -7   0  27      118.63       31.30     36.22 o 
  -6   0  27      294.20      292.18     51.33 o 
  -5   0  27       48.80       13.13     33.21 o 
  -4   0  27       51.40       30.44     33.37 o 
  -3   0  27      103.47       80.58     36.77 o 
  -2   0  27      518.36      526.80     57.66 o 
  -1   0  27       61.72       45.84     33.62 o 
   0   0  27        5.62       -3.32     19.42 o 
   1   0  27       69.76       68.10     32.63 o 
   2   0  27        8.11       52.43     22.97 o 
   3   0  27      500.34      513.09     81.67 o 
   4   0  27      212.71      266.20     45.69 o 
   5   0  27      288.24      298.58     48.12 o 
   6   0  27       13.25       24.16     24.83 o 
   7   0  27        3.11       20.32     25.32 o 
   8   0  27       10.43       -6.11     26.13 o 
  -9   1  27       73.35       29.84     44.66 o 
  -8   1  27       19.29       21.54     29.56 o 
  -7   1  27       99.26       49.03     28.45 o 
  -6   1  27      110.84       70.69     27.81 o 
  -5   1  27       12.97       41.94     27.23 o 
  -4   1  27      356.07      346.23     72.50 o 
  -3   1  27       46.85       85.29     25.84 o 
  -2   1  27      246.66      206.17     22.57 o 
  -1   1  27       55.33       64.93     18.71 o 
   0   1  27       38.97       53.90     20.93 o 
   1   1  27      313.03      363.32     21.87 o 
   2   1  27      529.55      581.53     23.37 o 
   3   1  27      789.71      831.04     38.32 o 
   4   1  27      568.30      567.24     28.88 o 
   5   1  27      345.66      314.58     24.40 o 
   6   1  27      157.05      140.11     28.29 o 
   7   1  27       18.10       13.81     20.80 o 
   8   1  27       84.13       83.41     31.89 o 
  -8   2  27      106.36      153.02     33.53 o 
  -7   2  27       56.44       77.07     31.08 o 
  -6   2  27       83.97      118.69     29.32 o 
  -5   2  27        7.98        0.59     23.94 o 
  -4   2  27       17.90       26.63     23.22 o 
  -3   2  27      988.82     1031.53     63.84 o 
  -2   2  27       18.25       22.09     21.61 o 
  -1   2  27      173.46      164.53     22.69 o 
   0   2  27      526.12      552.53     32.04 o 
   1   2  27      217.63      214.54     20.93 o 
   2   2  27     3118.34     3269.32     93.32 o 
   3   2  27      341.41      364.86     25.19 o 
   4   2  27      409.27      461.11     42.50 o 
   5   2  27      159.86      165.66     21.16 o 
   6   2  27       36.03       37.09     19.39 o 
   7   2  27       49.79       63.13     21.07 o 
   8   2  27      341.54      447.60     31.98 o 
  -8   3  27       23.46      -20.22     26.05 o 
  -7   3  27       49.48       19.79     26.82 o 
  -6   3  27       95.75       70.61     27.47 o 
  -5   3  27      210.67      240.49     26.84 o 
  -4   3  27       79.56       83.38     25.57 o 
  -3   3  27      214.28      243.51     25.69 o 
  -2   3  27       53.18       62.93     20.07 o 
  -1   3  27      407.26      400.87     31.61 o 
   0   3  27       36.16       37.58     15.80 o 
   1   3  27      415.16      398.81     25.55 o 
   2   3  27      338.13      299.57     27.06 o 
   3   3  27        4.88       -0.83     13.34 o 
   4   3  27      118.34      127.07     23.60 o 
   5   3  27       70.80       76.73     19.46 o 
   6   3  27       38.51       17.46     19.07 o 
   7   3  27       34.47        2.63     20.19 o 
  -7   4  27       11.44       15.86     26.93 o 
  -6   4  27       92.99       97.44     24.03 o 
  -5   4  27       70.98       66.06     25.70 o 
  -4   4  27       19.95        8.11     25.76 o 
  -3   4  27        7.26        8.96     16.24 o 
  -2   4  27       21.33       26.76     16.55 o 
  -1   4  27      163.68      177.80     20.65 o 
   0   4  27      509.51      508.98     34.64 o 
   1   4  27       19.58       20.98     16.13 o 
   2   4  27       68.00       56.20     16.63 o 
   3   4  27       37.23       19.79     15.09 o 
   4   4  27       43.12       18.50     20.59 o 
   5   4  27       51.51       51.76     19.94 o 
   6   4  27        0.61       21.87     25.07 o 
   7   4  27       43.77       34.34     32.32 o 
  -6   5  27      107.10       97.32     32.03 o 
  -5   5  27       38.44       38.57     31.81 o 
  -4   5  27       19.04       -5.43     20.42 o 
  -3   5  27       67.65       56.70     26.96 o 
  -2   5  27       25.88       25.77     21.53 o 
  -1   5  27      388.16      382.38     51.10 o 
   0   5  27      143.70       99.98     23.69 o 
   1   5  27       72.49       64.39     22.34 o 
   2   5  27      118.09      113.37     23.98 o 
   3   5  27      163.15      126.74     25.96 o 
   4   5  27       21.07       38.20     29.82 o 
   5   5  27       10.45       54.65     36.76 o 
  -4   6  27       41.66       18.96     51.17 o 
  -3   6  27      274.24      189.66     63.79 o 
  -2   6  27       91.35       71.83     66.30 o 
  -1   6  27       11.81       34.76     27.79 o 
   0   6  27        0.19        0.55     25.13 o 
   1   6  27       68.37       36.72     26.63 o 
   2   6  27       93.12       64.31     31.33 o 
   3   6  27        6.85        7.54     29.34 o 
   4   6  27       86.42      114.48     27.83 o 
  -8   0  28      208.42       90.39     41.23 o 
  -7   0  28      181.03      197.42     48.92 o 
  -6   0  28       27.41       73.69     37.84 o 
  -5   0  28        0.96       13.02     33.49 o 
  -4   0  28        5.99       -7.06     31.66 o 
  -3   0  28       30.10       37.77     33.45 o 
  -2   0  28      122.14       74.41     36.80 o 
  -1   0  28      402.91      400.53     50.91 o 
   0   0  28      210.82      219.14     26.92 o 
   1   0  28       79.65       38.74     31.50 o 
   2   0  28     1359.12     1416.62     59.30 o 
   3   0  28      152.86      168.07     28.82 o 
   4   0  28       36.87       13.34     33.52 o 
   5   0  28      297.19      282.64     31.98 o 
   6   0  28      182.03      185.17     31.30 o 
   7   0  28      111.87      123.82     44.72 o 
   8   0  28       14.37       15.07     40.64 o 
  -8   1  28        0.58       29.04     29.24 o 
  -7   1  28       93.73       58.74     29.56 o 
  -6   1  28       51.07       84.22     29.19 o 
  -5   1  28       69.25       49.43     26.68 o 
  -4   1  28        0.74       -7.51     21.80 o 
  -3   1  28       15.03       26.72     23.44 o 
  -2   1  28       36.02       18.79     24.52 o 
  -1   1  28       85.54       70.76     19.42 o 
   0   1  28       36.21       24.21     18.42 o 
   1   1  28      613.48      614.55     26.92 o 
   2   1  28      167.69      213.01     20.07 o 
   3   1  28      337.93      341.31     35.19 o 
   4   1  28      304.46      306.62     23.53 o 
   5   1  28      134.43      137.50     20.63 o 
   6   1  28       24.61       23.68     18.44 o 
   7   1  28        4.07      -12.17     20.36 o 
   8   1  28       20.20       15.19     19.22 o 
  -8   2  28        5.49       36.88     29.34 o 
  -7   2  28       43.38       33.73     80.64 o 
  -6   2  28       80.75       11.01     26.33 o 
  -5   2  28      213.97      237.00     33.55 o 
  -4   2  28      258.03      277.38     33.73 o 
  -3   2  28       64.65       96.94     21.25 o 
  -2   2  28       88.64       77.21     20.48 o 
  -1   2  28       19.65       25.77     18.67 o 
   0   2  28       58.42       73.47     17.14 o 
   1   2  28      190.68      208.12     20.80 o 
   2   2  28      100.90      132.36     18.12 o 
   3   2  28       15.52        3.25     15.83 o 
   4   2  28      209.01      201.67     21.53 o 
   5   2  28       33.02       60.41     18.62 o 
   6   2  28       56.26       60.79     19.75 o 
   7   2  28       63.61       54.60     30.99 o 
   8   2  28       20.66       45.54     21.43 o 
  -7   3  28       61.59       55.14     28.72 o 
  -6   3  28       14.97        2.41     24.72 o 
  -5   3  28       97.45       83.07     23.06 o 
  -4   3  28      117.94      122.13     23.11 o 
  -3   3  28        9.76        6.84     19.61 o 
  -2   3  28       25.06       32.33     19.19 o 
  -1   3  28      233.24      213.75     22.37 o 
   0   3  28      402.12      441.27     26.93 o 
   1   3  28      188.94      173.58     20.59 o 
   2   3  28      133.88      162.04     20.28 o 
   3   3  28       40.64       20.03     20.44 o 
   4   3  28       87.67       11.69     24.17 o 
   5   3  28        8.57      -15.94     17.64 o 
   6   3  28      118.02      118.67     22.40 o 
   7   3  28       14.32        3.01     20.15 o 
  -7   4  28      135.76      162.16     32.49 o 
  -6   4  28       21.32       16.22     21.43 o 
  -5   4  28       74.84       69.92     31.09 o 
  -4   4  28       66.55       52.34     22.07 o 
  -3   4  28       26.39       37.83     27.32 o 
  -2   4  28       76.69       76.99     18.06 o 
  -1   4  28     1350.80     1387.79     64.40 o 
   0   4  28      222.22      204.27     29.22 o 
   1   4  28      411.25      505.00     40.63 o 
   2   4  28      124.97      124.01     19.50 o 
   3   4  28       19.41       -8.07     12.78 o 
   4   4  28        5.70       30.96     23.65 o 
   5   4  28       21.91        3.04     18.74 o 
   6   4  28       29.84       22.63     20.62 o 
  -5   5  28       46.46       73.77     25.89 o 
  -4   5  28       47.59       48.17     23.35 o 
  -3   5  28       33.69       65.34     26.08 o 
  -2   5  28        3.24       11.85     22.14 o 
  -1   5  28       23.56       46.84     21.78 o 
   0   5  28      159.28      144.57     25.27 o 
   1   5  28      140.79       89.46     24.42 o 
   2   5  28      109.69      126.47     38.26 o 
   3   5  28       15.94        3.85     21.73 o 
   4   5  28        1.46       13.04     37.09 o 
   5   5  28       34.21       16.28     33.26 o 
  -3   6  28       54.99       40.36     44.38 o 
  -2   6  28        1.78       -2.84     25.78 o 
  -1   6  28       81.89      126.83     32.89 o 
   0   6  28       32.38       26.83     34.38 o 
   1   6  28        8.07        5.77     27.76 o 
   2   6  28       23.03        0.28     28.05 o 
   3   6  28       59.19       70.07     32.48 o 
  -8   0  29       27.27      -31.06     36.17 o 
  -7   0  29       13.61       45.20     38.99 o 
  -6   0  29       14.67       13.30     35.00 o 
  -5   0  29       15.66      -34.94     29.01 o 
  -4   0  29       46.64       63.05     35.44 o 
  -3   0  29        0.17      -35.26     30.73 o 
  -2   0  29       19.24       20.34     32.20 o 
  -1   0  29       25.37       29.75     33.98 o 
   0   0  29       39.26        5.75     31.33 o 
   1   0  29        8.78       15.07     22.01 o 
   2   0  29        9.95       30.96     23.64 o 
   3   0  29        3.68       22.59     24.25 o 
   4   0  29      705.60      629.49     64.47 o 
   5   0  29        1.82       38.29     23.26 o 
   6   0  29        2.82        5.91     35.11 o 
   7   0  29       14.58        9.75     26.35 o 
   8   0  29       47.66       37.10     32.16 o 
  -8   1  29       66.59        0.30     28.91 o 
  -7   1  29       27.71       22.34     28.33 o 
  -6   1  29       14.04       30.95     26.43 o 
  -5   1  29       60.08       43.91     29.70 o 
  -4   1  29       42.76       71.41     25.38 o 
  -3   1  29      133.88      169.61     30.44 o 
  -2   1  29        9.64       26.03     34.78 o 
  -1   1  29       71.30       42.02     19.25 o 
   0   1  29      398.32      369.49     29.30 o 
   1   1  29      264.13      319.72     25.48 o 
   2   1  29      369.58      405.39     24.34 o 
   3   1  29      216.79      264.24     21.64 o 
   4   1  29      670.52      695.01     31.68 o 
   5   1  29      257.00      282.48     24.29 o 
   6   1  29       27.03       21.46     23.82 o 
   7   1  29      269.98      278.13     29.77 o 
   8   1  29       34.90       22.46     20.11 o 
  -8   2  29       59.25       30.25     30.18 o 
  -7   2  29       26.27       62.92     30.62 o 
  -6   2  29       51.41       20.76     43.00 o 
  -5   2  29      369.42      428.20     56.64 o 
  -4   2  29       24.63       69.43     42.50 o 
  -3   2  29       89.45       88.45     27.10 o 
  -2   2  29      336.60      360.05     28.50 o 
  -1   2  29       28.19       11.49     18.72 o 
   0   2  29      888.50      878.90     34.03 o 
   1   2  29       15.01       13.94     15.44 o 
   2   2  29      128.99      203.94     25.10 o 
   3   2  29      234.99      228.81     21.66 o 
   4   2  29        7.53      -14.54     19.62 o 
   5   2  29       57.31       55.52     19.32 o 
   6   2  29       26.46        2.92     18.42 o 
   7   2  29        5.88      -22.18     25.22 o 
  -7   3  29       10.54       10.97     27.09 o 
  -6   3  29       54.82       50.49     52.35 o 
  -5   3  29       95.30      110.55     41.87 o 
  -4   3  29       56.92       76.63     22.37 o 
  -3   3  29       78.48       77.08     41.80 o 
  -2   3  29      386.07      354.94     29.01 o 
  -1   3  29      243.87      259.42     30.24 o 
   0   3  29       60.21       39.90     19.30 o 
   1   3  29      480.59      505.80     29.00 o 
   2   3  29       39.55       57.14     16.93 o 
   3   3  29      159.04      156.31     24.86 o 
   4   3  29       22.01       27.55     21.55 o 
   5   3  29        1.10      -13.22     24.11 o 
   6   3  29       65.46       39.62     28.70 o 
   7   3  29       55.73       60.69     24.83 o 
  -6   4  29       69.71       70.12     29.94 o 
  -5   4  29       62.98       37.78     26.67 o 
  -4   4  29       27.60       13.70     21.20 o 
  -3   4  29        2.59      -15.41     16.81 o 
  -2   4  29       34.37       45.54     17.59 o 
  -1   4  29      283.55      295.83     38.03 o 
   0   4  29       65.68       73.02     18.74 o 
   1   4  29       77.12      134.09     20.42 o 
   2   4  29       32.84       31.93     16.99 o 
   3   4  29       41.72       19.05     21.71 o 
   4   4  29       40.35       35.00     32.58 o 
   5   4  29       14.60       25.14     23.79 o 
   6   4  29       35.40       13.00     20.42 o 
  -5   5  29       31.13        7.35     27.97 o 
  -4   5  29       66.99       67.61     24.60 o 
  -3   5  29       29.56       56.86     23.65 o 
  -2   5  29      111.36      113.48     25.50 o 
  -1   5  29      152.97      120.39     25.59 o 
   0   5  29       67.06       84.94     23.85 o 
   1   5  29       19.60        7.16     21.99 o 
   2   5  29      339.53      405.02     46.34 o 
   3   5  29        3.31      -11.00     22.70 o 
   4   5  29      112.23      138.73     36.53 o 
   5   5  29       66.67       56.72     34.86 o 
  -3   6  29       36.83       50.24     28.49 o 
  -2   6  29      125.01       62.89     30.07 o 
  -1   6  29       79.36       74.33     31.09 o 
   0   6  29        5.24       39.18     30.71 o 
   1   6  29       51.57       60.10     30.60 o 
   2   6  29       17.78       20.55     28.40 o 
  -8   0  30       74.74       84.48     42.95 o 
  -7   0  30       24.85       52.10     38.67 o 
  -6   0  30       27.44       11.29     35.66 o 
  -5   0  30      231.74      189.30     43.93 o 
  -4   0  30       23.43       13.09     33.79 o 
  -3   0  30      198.94      212.36     47.34 o 
  -2   0  30        4.42      -13.15     32.09 o 
  -1   0  30       24.10       34.23     33.10 o 
   0   0  30      113.35      107.08     35.78 o 
   1   0  30       26.49       42.03     32.69 o 
   2   0  30       45.18       26.94     23.00 o 
   3   0  30        2.87      -15.46     23.04 o 
   4   0  30      441.26      446.89     56.69 o 
   5   0  30      221.84      250.06     87.16 o 
   6   0  30      140.57      162.54     36.69 o 
   7   0  30       98.03      134.23     31.68 o 
   8   0  30        9.37      -15.20     62.01 o 
  -8   1  30        7.42       45.20     31.92 o 
  -7   1  30       73.66      112.62     53.57 o 
  -6   1  30       42.12       15.59     25.88 o 
  -5   1  30        9.41       14.96     24.60 o 
  -4   1  30       60.25       59.68     26.35 o 
  -3   1  30      162.77      175.12     64.29 o 
  -2   1  30        0.33       14.45     23.74 o 
  -1   1  30      124.53      128.75     27.59 o 
   0   1  30      115.98       63.66     19.72 o 
   1   1  30      133.36      158.36     22.89 o 
   2   1  30       79.01       50.75     16.66 o 
   3   1  30      248.38      294.61     32.97 o 
   4   1  30      145.39      169.12     20.90 o 
   5   1  30       84.06       91.23     19.88 o 
   6   1  30       13.30       20.50     19.16 o 
   7   1  30       46.61       79.93     35.95 o 
  -7   2  30       58.65       44.51     29.68 o 
  -6   2  30       40.86       35.94     27.56 o 
  -5   2  30       56.87       82.22     28.10 o 
  -4   2  30       25.71       43.44     51.97 o 
  -3   2  30       19.24        7.37     24.58 o 
  -2   2  30       42.25       39.35     27.67 o 
  -1   2  30      132.16      131.66     22.33 o 
   0   2  30      207.22      209.88     21.48 o 
   1   2  30      241.42      278.70     23.15 o 
   2   2  30      127.50       95.18     25.24 o 
   3   2  30      199.19      220.78     27.08 o 
   4   2  30        3.23       -3.53     30.53 o 
   5   2  30        1.27      -24.52     17.79 o 
   6   2  30       13.24      -16.76     19.09 o 
   7   2  30       65.36       47.08     21.90 o 
  -7   3  30       30.52        9.78     27.30 o 
  -6   3  30       44.01       40.42     27.15 o 
  -5   3  30      128.59      127.33     50.55 o 
  -4   3  30      237.29      267.48     58.02 o 
  -3   3  30      174.35      151.97     24.62 o 
  -2   3  30       75.57      112.97     22.68 o 
  -1   3  30      316.86      338.38     25.23 o 
   0   3  30      169.09      217.95     29.52 o 
   1   3  30       85.14      102.95     18.65 o 
   2   3  30       31.34        3.02     16.36 o 
   3   3  30       17.39        7.70     25.32 o 
   4   3  30       99.23       65.42     23.46 o 
   5   3  30      144.93      147.74     30.20 o 
   6   3  30       31.62       25.08     20.66 o 
  -6   4  30       21.43        3.94     31.54 o 
  -5   4  30       51.40       38.99     23.29 o 
  -4   4  30       82.24       68.56     23.37 o 
  -3   4  30      124.45      109.40     20.56 o 
  -2   4  30       39.57       26.57     17.13 o 
  -1   4  30       26.17        2.79     17.62 o 
   0   4  30       88.34      123.37     20.24 o 
   1   4  30      120.72      120.87     20.39 o 
   2   4  30       50.87       39.44     18.49 o 
   3   4  30       34.17       54.50     22.94 o 
   4   4  30       60.66       68.51     23.09 o 
   5   4  30       35.86       81.55     25.96 o 
   6   4  30       81.27       83.02     26.22 o 
  -4   5  30        5.68       19.16     23.28 o 
  -3   5  30      178.12      148.35     26.92 o 
  -2   5  30       10.80       20.19     21.25 o 
  -1   5  30       11.02       29.83     23.54 o 
   0   5  30      110.50       84.21     23.60 o 
   1   5  30       14.08       10.08     32.76 o 
   2   5  30       15.41       20.55     22.39 o 
   3   5  30       18.77       12.89     32.07 o 
   4   5  30       68.52       22.48     34.04 o 
  -1   6  30       19.60       40.36     30.81 o 
   0   6  30       21.11       29.23     30.23 o 
   1   6  30       19.62       61.39     33.07 o 
  -8   0  31       83.06       46.13     42.10 o 
  -7   0  31        9.46       21.13     39.96 o 
  -6   0  31      139.42      175.62     48.84 o 
  -5   0  31       79.50       50.09     36.03 o 
  -4   0  31       82.61       90.26     39.69 o 
  -3   0  31      100.26       20.19     36.42 o 
  -2   0  31        1.13       19.21     33.11 o 
  -1   0  31       73.44       37.44     34.87 o 
   0   0  31      267.91      225.33     43.45 o 
   1   0  31       10.19       37.44     34.97 o 
   2   0  31       36.06       21.27     23.88 o 
   3   0  31        0.57      -19.33     23.29 o 
   4   0  31      146.98       87.52     39.09 o 
   5   0  31        2.26        5.75     23.58 o 
   6   0  31       19.58       32.70     26.45 o 
   7   0  31       24.74       -2.91     26.61 o 
  -7   1  31       42.21       54.96     31.71 o 
  -6   1  31       12.07       50.07     28.48 o 
  -5   1  31       10.66       46.80     52.73 o 
  -4   1  31       46.86       54.74     27.59 o 
  -3   1  31       26.35       -2.91     25.02 o 
  -2   1  31       82.72       57.78     25.69 o 
  -1   1  31      337.43      330.28     37.81 o 
   0   1  31      338.35      370.85     28.89 o 
   1   1  31      270.85      240.13     25.95 o 
   2   1  31      329.27      334.54     29.59 o 
   3   1  31      751.23      827.02     33.39 o 
   4   1  31      181.18      191.91     22.06 o 
   5   1  31       44.73       48.95     19.38 o 
   6   1  31       19.82       39.07     25.18 o 
   7   1  31      115.34      153.85     26.51 o 
  -7   2  31       21.82       -6.41     27.92 o 
  -6   2  31        9.09       -7.66     26.82 o 
  -5   2  31       37.49       14.99     33.23 o 
  -4   2  31      139.84      144.14     32.13 o 
  -3   2  31       32.27        3.33     25.32 o 
  -2   2  31      314.48      310.36     35.35 o 
  -1   2  31      403.14      404.77     30.90 o 
   0   2  31      864.72      805.62     74.24 o 
   1   2  31       94.02      114.09     21.84 o 
   2   2  31      632.29      710.07     37.92 o 
   3   2  31       45.18       22.29     21.02 o 
   4   2  31        3.89      -10.99     26.23 o 
   5   2  31      151.95      186.78     23.13 o 
   6   2  31      209.35      220.82     25.40 o 
   7   2  31      114.51      147.64     25.18 o 
  -6   3  31      153.59      122.70     31.86 o 
  -5   3  31       27.40      -11.42     25.41 o 
  -4   3  31       39.15       19.93     27.27 o 
  -3   3  31       23.51       47.26     22.38 o 
  -2   3  31       41.57       15.60     20.51 o 
  -1   3  31       81.03       87.48     19.71 o 
   0   3  31      246.80      247.33     23.77 o 
   1   3  31       28.02       36.44     16.39 o 
   2   3  31       37.40       21.13     21.97 o 
   3   3  31       22.78        5.75     21.38 o 
   4   3  31        7.06       -2.66     22.05 o 
   5   3  31       73.67       84.90     25.76 o 
   6   3  31        5.00      -28.59     19.50 o 
  -5   4  31       12.01       -4.65     27.09 o 
  -4   4  31       76.29      110.06     25.51 o 
  -3   4  31       28.73       34.69     19.62 o 
  -2   4  31      116.41       79.40     19.74 o 
  -1   4  31       92.91       97.75     29.66 o 
   0   4  31       24.08       57.47     18.08 o 
   1   4  31       32.19       50.78     20.73 o 
   2   4  31        8.32        6.92     17.45 o 
   3   4  31       52.17       30.61     23.57 o 
   4   4  31       48.36       46.68     37.09 o 
   5   4  31       63.94       47.26     24.92 o 
  -4   5  31       38.40       12.02     23.04 o 
  -3   5  31       27.40       37.69     23.52 o 
  -2   5  31      119.77      136.23     26.78 o 
  -1   5  31       13.60      -17.27     21.39 o 
   0   5  31       61.24       77.79     24.86 o 
   1   5  31       18.11       -5.23     22.62 o 
   2   5  31       59.78       52.61     24.71 o 
   3   5  31       76.84       54.45     44.08 o 
   4   5  31       56.85       44.82     35.30 o 
  -7   0  32       12.20       -7.95     34.74 o 
  -6   0  32       35.22      -24.09     34.50 o 
  -5   0  32       59.67       42.79     38.19 o 
  -4   0  32       14.49        6.77     34.36 o 
  -3   0  32        0.58       -6.61     36.92 o 
  -2   0  32       94.00      121.08     40.51 o 
  -1   0  32      246.94      270.70     50.29 o 
   0   0  32      413.60      473.11     58.45 o 
   1   0  32      395.92      473.30     58.50 o 
   2   0  32      127.92       97.49     26.47 o 
   3   0  32      369.51      353.33     53.41 o 
   4   0  32       16.16       14.96     37.24 o 
   5   0  32       31.45       48.05     25.91 o 
   6   0  32       21.21       34.92     28.20 o 
   7   0  32       53.16       68.84     63.97 o 
  -7   1  32       41.09       36.01     29.85 o 
  -6   1  32       51.26       97.47     82.02 o 
  -5   1  32       51.59       38.39     27.42 o 
  -4   1  32       13.39       24.63     26.27 o 
  -3   1  32       51.63       57.68     28.83 o 
  -2   1  32       12.81       57.85     27.92 o 
  -1   1  32      166.74      166.27     31.65 o 
   0   1  32      259.15      289.12     35.67 o 
   1   1  32       70.66       65.82     32.15 o 
   2   1  32      260.17      265.67     28.04 o 
   3   1  32      116.34      142.59     31.50 o 
   4   1  32       38.52       32.84     18.34 o 
   5   1  32       38.32       35.33     19.17 o 
   6   1  32       98.88       97.06     24.74 o 
   7   1  32       18.98      103.15     22.48 o 
  -7   2  32       10.65      -16.52     27.96 o 
  -6   2  32       53.97       33.00     28.34 o 
  -5   2  32       29.48       81.15     30.05 o 
  -4   2  32       13.23       55.25     27.95 o 
  -3   2  32      104.39       77.06     27.46 o 
  -2   2  32       29.20       68.75     30.79 o 
  -1   2  32       51.06       39.67     25.06 o 
   0   2  32       87.01       53.03     17.03 o 
   1   2  32       79.76       94.43     34.12 o 
   2   2  32      182.63      248.44     28.50 o 
   3   2  32       29.24       14.46     21.82 o 
   4   2  32       77.70       94.63     25.43 o 
   5   2  32       13.90      -12.56     18.68 o 
   6   2  32       36.34       20.78     21.50 o 
  -6   3  32        4.48       21.81     28.01 o 
  -5   3  32        1.54       36.50     27.45 o 
  -4   3  32       71.92       12.39     33.44 o 
  -3   3  32       76.12       85.61     28.42 o 
  -2   3  32       64.17       69.37     22.64 o 
  -1   3  32      132.14      100.80     19.94 o 
   0   3  32      223.37      234.07     24.58 o 
   1   3  32       57.19       49.78     15.46 o 
   2   3  32        6.48        2.59     21.70 o 
   3   3  32       60.53       89.27     24.93 o 
   4   3  32       79.87       62.15     24.60 o 
   5   3  32       59.66       69.92     25.14 o 
   6   3  32       51.62       74.91     26.59 o 
  -5   4  32       57.52       72.33     40.97 o 
  -4   4  32      152.42      157.23     33.59 o 
  -3   4  32       62.33       53.97     21.14 o 
  -2   4  32      208.52      220.25     24.39 o 
  -1   4  32      148.10      163.68     32.93 o 
   0   4  32        5.41        0.75     17.53 o 
   1   4  32       50.54       62.16     19.30 o 
   2   4  32       20.50      -22.33     25.10 o 
   3   4  32       23.46       12.20     22.88 o 
   4   4  32       33.33       11.88     23.65 o 
   5   4  32       32.87       28.76     24.71 o 
  -3   5  32       39.48       59.57     25.03 o 
  -2   5  32       50.69       74.80     24.36 o 
  -1   5  32      100.73      127.27     26.90 o 
   0   5  32       94.76       77.69     25.27 o 
   1   5  32        5.27       -1.33     22.40 o 
   2   5  32       13.62       41.74     24.61 o 
   3   5  32       10.76      -21.20     51.97 o 
  -7   0  33        3.92       38.42     38.97 o 
  -6   0  33        0.02       72.11     41.30 o 
  -5   0  33       48.81       20.03     37.33 o 
  -4   0  33       46.14       18.18     37.84 o 
  -3   0  33       68.48       40.23     38.35 o 
  -2   0  33        2.85       24.52     36.52 o 
  -1   0  33       36.76       18.54     36.24 o 
   0   0  33        3.40       15.04     36.75 o 
   1   0  33       49.69       21.95     36.97 o 
   2   0  33      139.56       89.87     40.11 o 
   3   0  33       34.69       46.98     40.50 o 
   4   0  33        2.49       24.81     39.00 o 
   5   0  33      134.95      189.24     56.22 o 
   6   0  33      119.66      124.25     30.34 o 
   7   0  33       34.74       55.56     30.15 o 
  -7   1  33       15.29      -11.50     26.63 o 
  -6   1  33       11.27       13.17     45.59 o 
  -5   1  33       65.83       65.47     30.25 o 
  -4   1  33       14.39       36.20     27.89 o 
  -3   1  33       99.85       56.06     28.61 o 
  -2   1  33      599.81      546.36     45.92 o 
  -1   1  33      216.40      261.23     36.15 o 
   0   1  33        5.01       43.17     27.46 o 
   1   1  33      116.55       89.46     27.98 o 
   2   1  33      331.40      371.54     31.63 o 
   3   1  33      376.31      361.21     32.28 o 
   4   1  33      115.02      122.02     20.65 o 
   5   1  33       76.38       57.89     20.45 o 
   6   1  33       47.14       34.35     22.76 o 
  -6   2  33       26.50       49.12     29.98 o 
  -5   2  33       21.70       33.96     28.26 o 
  -4   2  33      160.25      107.96     31.77 o 
  -3   2  33      125.73      100.46     33.17 o 
  -2   2  33      486.54      413.58     40.59 o 
  -1   2  33      119.12      104.93     28.46 o 
   0   2  33       49.89       51.81     21.81 o 
   1   2  33       89.31       74.01     23.39 o 
   2   2  33       17.32       37.15     22.39 o 
   3   2  33       52.75       38.39     35.12 o 
   4   2  33       43.56       49.74     23.91 o 
   5   2  33        4.39      -25.21     22.11 o 
   6   2  33      171.98      213.92     26.95 o 
  -6   3  33       14.29       18.47     28.11 o 
  -5   3  33      134.36      119.58     31.95 o 
  -4   3  33        1.09       48.65     29.39 o 
  -3   3  33      181.04      191.96     33.77 o 
  -2   3  33       75.78       95.31     59.49 o 
  -1   3  33      163.75      145.29     21.56 o 
   0   3  33       69.24       48.92     18.52 o 
   1   3  33        1.95       24.61     43.06 o 
   2   3  33       42.85       26.95     22.90 o 
   3   3  33       23.68        9.43     23.32 o 
   4   3  33       16.95        3.00     31.97 o 
   5   3  33        9.45        6.82     27.83 o 
  -4   4  33        3.70       31.19     27.72 o 
  -3   4  33        8.38       -6.66     25.76 o 
  -2   4  33        0.30       -8.92     19.71 o 
  -1   4  33       12.46      -15.93     17.53 o 
   0   4  33      154.23      151.79     22.25 o 
   1   4  33        1.71        4.18     18.95 o 
   2   4  33        6.80       11.69     24.36 o 
   3   4  33      130.95      143.47     27.65 o 
   4   4  33       23.97       11.28     30.07 o 
  -2   5  33      127.95      153.14     30.70 o 
  -1   5  33       26.55        5.62     25.73 o 
   0   5  33       68.12      101.58     26.01 o 
   1   5  33       21.30       74.36     25.88 o 
   2   5  33       47.14       32.21     34.21 o 
  -6   0  34       60.30       19.90     39.37 o 
  -5   0  34        0.09       13.31     40.65 o 
  -4   0  34      110.85      100.21     42.60 o 
  -3   0  34        3.52       12.53     37.29 o 
  -2   0  34       37.28       60.11     39.48 o 
  -1   0  34       36.33       34.05     37.08 o 
   0   0  34      198.85      100.42     41.51 o 
   1   0  34        0.31       13.95     36.62 o 
   2   0  34       65.53       16.89     36.91 o 
   3   0  34      541.06      576.49     67.76 o 
   4   0  34       42.26       71.14     70.86 o 
   5   0  34       16.27       32.76     55.52 o 
   6   0  34       39.51       82.33     29.29 o 
  -6   1  34       10.51      -16.95     26.29 o 
  -5   1  34       17.27       -7.50     31.95 o 
  -4   1  34        0.65      -11.16     27.57 o 
  -3   1  34       75.70      107.81     31.64 o 
  -2   1  34      229.91      171.94     52.44 o 
  -1   1  34      141.50      127.88     31.40 o 
   0   1  34       25.74        7.61     26.46 o 
   1   1  34      118.85       81.38     29.61 o 
   2   1  34       47.80       39.52     22.76 o 
   3   1  34       15.52       10.89     22.70 o 
   4   1  34       40.26       49.44     35.87 o 
   5   1  34       67.18       61.81     28.81 o 
   6   1  34       34.24       62.27     29.97 o 
  -6   2  34       71.90       84.41     32.10 o 
  -5   2  34        2.90      -15.46     26.76 o 
  -4   2  34       37.49       50.24     29.91 o 
  -3   2  34       85.53        6.03     31.68 o 
  -2   2  34      100.47       77.35     28.85 o 
  -1   2  34       13.07        6.46     25.16 o 
   0   2  34      115.32       74.63     56.42 o 
   1   2  34      159.42      131.73     25.81 o 
   2   2  34       75.58       82.03     24.54 o 
   3   2  34       41.44       37.60     23.28 o 
   4   2  34        0.60       23.37     24.41 o 
   5   2  34      194.66      242.83     40.07 o 
   6   2  34       52.32       20.54     26.03 o 
  -5   3  34       44.67       48.03     31.09 o 
  -4   3  34       32.17       14.09     29.53 o 
  -3   3  34       96.86       98.68     30.55 o 
  -2   3  34        1.05       25.15     27.01 o 
  -1   3  34       52.91       39.54     21.48 o 
   0   3  34       18.45       14.87     19.16 o 
   1   3  34       90.24      119.58     29.94 o 
   2   3  34        9.42      -17.69     22.18 o 
   3   3  34      141.94      126.67     27.38 o 
   4   3  34       64.94       51.14     25.33 o 
   5   3  34       74.15       84.19     31.20 o 
  -4   4  34      137.32      118.04     32.50 o 
  -3   4  34      116.03      117.38     28.95 o 
  -2   4  34       27.11        2.20     18.69 o 
  -1   4  34       28.14       34.78     25.28 o 
   0   4  34       28.46       17.52     18.68 o 
   1   4  34       42.15       25.04     23.43 o 
   2   4  34        8.41       -6.29     22.69 o 
   3   4  34      250.95      282.05     32.28 o 
   4   4  34       18.55      -11.03     23.95 o 
  -1   5  34       39.19        5.17     23.99 o 
   0   5  34        2.53      -24.76     22.01 o 
   1   5  34       23.61       41.59     25.05 o 
  -6   0  35        0.51       41.54     41.85 o 
  -5   0  35      190.64      138.91     46.22 o 
  -4   0  35       78.96       40.25     42.89 o 
  -3   0  35        0.15      -31.18     34.88 o 
  -2   0  35      116.49       51.84     40.10 o 
  -1   0  35      119.82      118.86     42.52 o 
   0   0  35       13.30      -18.13     37.07 o 
   1   0  35        6.00      -19.66     34.06 o 
   2   0  35       26.65       50.65     40.78 o 
   3   0  35       13.30       -4.16     38.42 o 
   4   0  35       83.06       83.55     71.88 o 
   5   0  35        1.63       10.75     26.39 o 
   6   0  35       30.49       54.33     28.92 o 
  -6   1  35       40.03        7.44     31.91 o 
  -5   1  35        6.67       23.36     28.75 o 
  -4   1  35      147.91      141.18     35.57 o 
  -3   1  35      115.07      183.88     81.84 o 
  -2   1  35      302.67      295.79     44.45 o 
  -1   1  35       45.94       12.12     26.11 o 
   0   1  35      131.56      145.67     36.21 o 
   1   1  35       61.99       33.47     28.02 o 
   2   1  35      208.17      175.94     37.04 o 
   3   1  35      138.99      145.21     30.18 o 
   4   1  35       33.92       21.47     24.45 o 
   5   1  35      113.11       96.10     26.48 o 
   6   1  35       46.63       47.29     24.45 o 
  -5   2  35        7.03      -12.89     41.17 o 
  -4   2  35      295.50      325.44     43.02 o 
  -3   2  35      294.19      337.61     40.51 o 
  -2   2  35       37.06       26.40     26.81 o 
  -1   2  35      164.18      199.47     33.96 o 
   0   2  35      120.66      154.71     33.60 o 
   1   2  35       76.29       99.75     30.64 o 
   2   2  35       46.94       48.66     24.27 o 
   3   2  35        9.01        0.82     24.07 o 
   4   2  35       78.35       82.09     26.56 o 
   5   2  35        7.73       11.57     24.77 o 
  -5   3  35       22.99      -16.59     30.24 o 
  -4   3  35       13.22       21.17     29.87 o 
  -3   3  35       26.85       46.54     29.54 o 
  -2   3  35       51.06       66.01     28.73 o 
  -1   3  35       12.00       -2.05     20.01 o 
   0   3  35       24.80       33.07     22.45 o 
   1   3  35       11.18        3.38     23.25 o 
   2   3  35       29.45       44.88     25.19 o 
   3   3  35        4.13      -38.01     26.00 o 
   4   3  35       15.39      -14.17     24.43 o 
  -3   4  35       10.68       18.11     22.29 o 
  -2   4  35        4.05        8.11     21.40 o 
  -1   4  35       13.36       -0.63     19.52 o 
   0   4  35       91.15       74.76     21.15 o 
   1   4  35        3.56      -17.01     23.57 o 
   2   4  35       20.27       13.95     29.10 o 
   3   4  35       45.40       47.96     26.02 o 
  -6   0  36        0.83      -33.97     38.05 o 
  -5   0  36      418.08      437.25     66.15 o 
  -4   0  36        6.85        4.63     42.93 o 
  -3   0  36       33.11       31.75     39.82 o 
  -2   0  36        0.07        7.75     38.07 o 
  -1   0  36        4.88       58.95     40.09 o 
   0   0  36      143.05      161.18     48.57 o 
   1   0  36      108.82       88.71     44.23 o 
   2   0  36       43.74      -11.34     36.62 o 
   3   0  36       28.40       40.28     41.12 o 
   4   0  36        2.48      -25.13     37.71 o 
   5   0  36       88.01      119.41     31.93 o 
  -5   1  36      200.82      219.97     53.79 o 
  -4   1  36       58.08      105.69     34.35 o 
  -3   1  36        9.42      -17.27     28.02 o 
  -2   1  36        7.43        8.19     35.32 o 
  -1   1  36       61.64       39.74     45.04 o 
   0   1  36      148.01      144.62     35.22 o 
   1   1  36      216.41      210.88     37.08 o 
   2   1  36       35.60       24.75     29.12 o 
   3   1  36       44.13       22.89     29.85 o 
   4   1  36       57.57        7.30     36.81 o 
   5   1  36       19.85        0.64     24.53 o 
  -5   2  36       13.48       18.16     31.13 o 
  -4   2  36        6.30        4.14     29.30 o 
  -3   2  36        8.72       -1.88     27.94 o 
  -2   2  36       69.75       69.17     31.15 o 
  -1   2  36       19.37       32.98     27.64 o 
   0   2  36      259.97      286.91     40.06 o 
   1   2  36      106.12      154.74     66.66 o 
   2   2  36        9.36       -1.90     23.26 o 
   3   2  36       21.09       11.89     24.23 o 
   4   2  36       28.75      -21.97     39.46 o 
   5   2  36       12.48       27.00     25.10 o 
  -4   3  36       23.87       48.10     31.97 o 
  -3   3  36        4.75      -13.12     27.33 o 
  -2   3  36       15.96       11.88     22.72 o 
  -1   3  36        0.85        0.01     26.53 o 
   0   3  36       62.18       75.17     30.90 o 
   1   3  36       13.60        1.21     25.94 o 
   2   3  36       16.39       13.58     25.11 o 
   3   3  36       25.97        3.18     24.52 o 
   4   3  36       47.88       43.91     26.10 o 
  -2   4  36       26.70       41.60     23.34 o 
  -1   4  36       20.49       20.27     22.60 o 
   0   4  36        2.49       21.15     19.89 o 
   1   4  36       78.44      122.09     39.91 o 
   2   4  36       17.10       -7.42     24.53 o 
  -5   0  37       82.13       63.31     46.48 o 
  -4   0  37        0.40       12.76     42.72 o 
  -3   0  37        0.52       23.69     42.86 o 
  -2   0  37       39.04       24.14     40.07 o 
  -1   0  37      116.24       99.60     43.24 o 
   0   0  37        0.48       42.43     43.43 o 
   1   0  37        4.02       11.50     41.73 o 
   2   0  37        3.41      -54.10     36.07 o 
   3   0  37        8.77      -48.95     38.82 o 
   4   0  37        4.59       12.70     41.95 o 
   5   0  37       39.93        6.83     38.60 o 
  -5   1  37       22.45       79.27     47.38 o 
  -4   1  37       91.07       34.75     44.84 o 
  -3   1  37       47.12       34.54     30.85 o 
  -2   1  37       45.13       47.08     29.93 o 
  -1   1  37      121.09      119.82     32.15 o 
   0   1  37      157.97      163.97     56.65 o 
   1   1  37      159.97       47.60     31.41 o 
   2   1  37       98.57       78.46     35.70 o 
   3   1  37       53.57       47.96     30.43 o 
   4   1  37       65.87       15.15     29.85 o 
  -4   2  37       16.23       62.23     32.91 o 
  -3   2  37      157.55      137.87     34.73 o 
  -2   2  37       13.80       19.83     43.91 o 
  -1   2  37      130.49       80.87     30.30 o 
   0   2  37       47.38       15.71     28.98 o 
   1   2  37        0.03       -5.21     30.57 o 
   2   2  37       14.64      -21.57     47.57 o 
   3   2  37        0.33       12.95     24.15 o 
   4   2  37       58.24       53.71     26.64 o 
  -3   3  37       24.66       -4.03     55.10 o 
  -2   3  37       29.70       31.28     23.66 o 
  -1   3  37       38.69       13.24     22.85 o 
   0   3  37       60.90       50.03     29.75 o 
   1   3  37      105.72       86.37     42.76 o 
   2   3  37       26.37       20.17     26.31 o 
   3   3  37       12.77       24.91     26.47 o 
   0   4  37       22.02       45.79     40.83 o 
  -4   0  38        5.03      -30.98     39.70 o 
  -3   0  38       59.67        7.05     40.14 o 
  -2   0  38      179.83      186.65     54.15 o 
  -1   0  38        9.66      -32.99     38.16 o 
   0   0  38        5.41      -56.39     37.59 o 
   1   0  38       81.74      212.99     55.18 o 
   2   0  38        0.03      -51.03     38.95 o 
   3   0  38       46.49       74.89     43.78 o 
   4   0  38        4.93       -2.00     43.35 o 
  -4   1  38       10.27       41.71     31.80 o 
  -3   1  38        8.72        0.83     33.14 o 
  -2   1  38       13.54       17.04     55.70 o 
  -1   1  38       80.90      115.89     33.27 o 
   0   1  38        2.06       -4.59     30.36 o 
   1   1  38       30.54       44.77     30.99 o 
   2   1  38       70.02       69.87     34.94 o 
   3   1  38       51.02       61.25     53.38 o 
   4   1  38        0.38       -8.79     29.81 o 
  -4   2  38       32.73       49.69     32.70 o 
  -3   2  38        6.94        4.66     29.34 o 
  -2   2  38       15.19       31.95     31.41 o 
  -1   2  38        8.15       11.37     29.53 o 
   0   2  38       62.61       11.32     48.16 o 
   1   2  38       81.66       97.42     33.75 o 
   2   2  38        0.97        9.49     29.92 o 
   3   2  38       40.30       31.46     34.37 o 
  -2   3  38       33.54       -2.10     32.30 o 
  -1   3  38       60.98       66.22     28.39 o 
   0   3  38       73.54       91.01     33.49 o 
   1   3  38       81.30        9.91     30.19 o 
   2   3  38       19.25       53.57     50.47 o 
  -4   0  39        5.21       37.64     43.09 o 
  -3   0  39        0.34       35.28     43.60 o 
  -2   0  39        2.54       24.44     42.99 o 
  -1   0  39        1.05      -42.23     37.87 o 
   0   0  39        3.11       30.40     43.01 o 
   1   0  39        0.33       84.76     48.28 o 
   2   0  39       23.84       53.86     44.91 o 
   3   0  39        1.50       40.32     43.86 o 
  -3   1  39       24.49       19.22     30.56 o 
  -2   1  39       23.47       43.11     32.04 o 
  -1   1  39       29.79       29.03     30.63 o 
   0   1  39      112.61      129.18     35.63 o 
   1   1  39        6.32       53.93     31.86 o 
   2   1  39       71.48       80.75     34.47 o 
   3   1  39        6.23       -3.67     38.62 o 
  -3   2  39       18.48       59.54     33.19 o 
  -2   2  39       52.78       13.59     30.86 o 
  -1   2  39        9.63       36.80     31.02 o 
   0   2  39       20.64        8.75     30.89 o 
   1   2  39       22.25       53.25     32.55 o 
   2   2  39      119.29      130.14     35.90 o 
  -3   0  40        0.24       38.79     46.66 o 
  -2   0  40       37.53       72.74     46.85 o 
  -1   0  40        0.00      -37.09     37.52 o 
   0   0  40      176.41      167.15     51.79 o 
   1   0  40        0.89       35.85     45.09 o 
   2   0  40       48.10       27.25     44.55 o 
  -2   1  40       32.80       49.04     33.71 o 
  -1   1  40       38.93       20.14     43.45 o 
   0   1  40        3.42       36.00     32.85 o 
   1   1  40       83.73       56.14     33.06 o 
   2   1  40       77.51       62.93     33.61 o 
  -1   2  40      128.82      111.92     63.43 o 
   0   2  40       47.05       44.36     32.82 o 
   1   2  40       36.59       28.05     39.09 o 
  -1   0  41       19.26      -40.67     41.66 o 
   0   0  41       15.12      -14.88     42.03 o 
   1   0  41       48.16       70.49     47.86 o 
  -1   1  41       52.12       49.55     34.18 o 
   0   1  41       15.49       38.45     33.81 o 
                                                 
